# Supplementary material for: Next generation sequencing for clinical diagnostics: Five year experience of an academic laboratory
Source: Mol Genet Metab Rep. 2019 Mar 1;19:100464. doi: 10.1016/j.ymgmr.2019.100464 (PMC6403447; doi:10.1016/j.ymgmr.2019.100464)
Supplement: Supplementary Table 1 — Clinically available genes and associated conditions. Where possible, condition names are consistent with nomenclature used in the Online Mendelian Inheritance in Man (omim.org) database. Genes with more than one clinical association are listed multiple times in the table. [file mmc1.xlsx]

## Sheet: Sheet1
Gene	Condition
A2ML1	Noonan-Like 1
A4GALT	P1PK system
AAAS	Glucocorticoid deficiency with achalasia
AAGAB	Keratoderma, palmoplantar, punctate type IA
AARS	Charcot-Marie-Tooth disease, axonal, type 2N
AARS	Epileptic encephalopathy, early infantile, 29
AARS2	Combined oxidative phosphorylation deficiency 8
AARS2	Leukoencephalopathy, progressive, with ovarian failure
AASS	Hyperlysinemia
ABAT	GABA transaminase deficiency
ABCA1	Tangier disease
ABCA12	Ichthyosis, congenital, autosomal recessive 4
ABCA3	Surfactant metabolism dysfunction, pulmonary, 3
ABCA4	Cone-rod dystrophy 3
ABCA4	Macular degeneration, age-related, 2
ABCA4	Retinitis pigmentosa 19
ABCA4	Stargardt disease 1
ABCB11	Cholestasis, progressive familial intrahepatic 2
ABCB4	Cholestasis, progressive familial intrahepatic 3
ABCB6	Blood group, Langereis system
ABCB6	Microphthalmia, isolated, with coloboma 7
ABCB7	Anemia, sideroblastic, with ataxia
ABCC2	Dubin-Johnson syndrome
ABCC6	Pseudoxanthoma elasticum
ABCC8	Diabetes mellitus, transient neonatal, 2
ABCC8	Hyperinsulinemic hypoglycemia, familial, 1
ABCC9	Atrial fibrillation, familial, 12
ABCC9	Cardiomyopathy, dilated, 1O
ABCD1	Adrenoleukodystrophy
ABCD1	Adrenomyeloneuropathy, adult
ABCD3	Bile acid synthesis defect, congenital, 5
ABCD4	Methylmalonic aciduria and homocystinuria, cblJ type
ABCG2	Junior antigen
ABCG5	Thrombocytopenia with sitosterolaemia 1
ABCG8	Thrombocytopenia with sitosterolaemia 2
ABHD12	Polyneuropathy, hearing loss, ataxia, retinitis pigmentosa, and cataract
ABHD5	Chanarin-Dorfman syndrome
ABL1	congenital heart defects and skeletal malformations
ABO	ABO group
ACACA	Acetyl-CoA carboxylase deficiency 1
ACACB	Acetyl-CoA carboxylase deficiency 2
ACAD8	Isobutyryl-CoA dehydrogenase deficiency
ACAD9	Mitochondrial complex I deficiency due to ACAD9 deficiency
ACADL	ACADL deficiency
ACADM	Acyl-CoA dehydrogenase, medium chain, deficiency of
ACADM	MCAD deficiency
ACADS	Acyl-CoA dehydrogenase, short-chain, deficiency of
ACADSB	2-methylbutyrylglycinuria
ACADVL	VLCAD deficiency
ACAN	Spondyloepimetaphyseal dysplasia
ACAN	Short stature, idiopathic familial_ACAN
ACAT1	Alpha-methylacetoacetic aciduria
ACAT2	ACAT2 deficiency
ACBD5	Syndromic retinal disease_ACBD5
ACD	Dyskeratosis congenita, autosomal recessive 7, autosomal dominant 6
ACE	Renal tubular dysgenesis 1
ACHE	Yt antigen
ACO2	Infantile cerebellar-retinal degeneration
ACO2	Optic atrophy 9
ACOX1	Peroxisomal acyl-CoA oxidase deficiency
ACOX2	BILE ACID SYNTHESIS DEFECT, CONGENITAL, 6
ACP2	Lysosomal acid phosphatase deficiency
ACP5	Spondyloenchondrodysplasia with immune dysregulation
ACPT	Hypoplastic Amelogenesis Imperfecta
ACR	Male infertility due to acrosin deficiency
ACSF3	Combined malonic and methylmalonic aciduria
ACSL4	Mental retardation, X-linked 63
ACTA1	Myopathy, congenital, with fiber-type disproportion 1
ACTA1	Nemaline myopathy 3, autosomal dominant or recessive
ACTA2	Aortic aneurysm, familial thoracic 6
ACTA2	Moyamoya disease 5
ACTB	Baraitser-Winter syndrome 1
ACTB	Dystonia, juvenile-onset
ACTC1	Atrial septal defect 5
ACTC1	Cardiomyopathy, dilated, 1R
ACTC1	Cardiomyopathy, familial hypertrophic, 11
ACTC1	Left ventricular noncompaction 4
ACTG1	Baraitser-Winter syndrome 2
ACTG1	Deafness, autosomal dominant 20/26
ACTG2	Visceral myopathy
ACTN1	Bleeding disorder, platelet-type, 15
ACTN2	Cardiomyopathy, dilated, 1AA
ACTN2	Cardiomyopathy, familial hypertrophic, 23
ACTN4	Glomerulosclerosis, focal segmental, 1
ACVR1	Fibrodysplasia ossificans progressiva
ACVR2B	Heterotaxy, visceral, 4, autosomal
ACVRL1	Telangiectasia, hereditary hemorrhagic, type 2
ACY1	Aminoacylase 1 deficiency
ADA	Severe combined immunodeficiency due to ADA deficiency
ADAM10	Reticulate acropigmentation of Kitamura
ADAM17	Inflammatory skin and bowel disease, neonatal
ADAM22	Epileptic encephalopathy, early infantile, 61
ADAM9	Cone-rod dystrophy 9
ADAMTS10	Weill-Marchesani syndrome 1
ADAMTS10	Weill-Marchesani syndrome 1, recessive
ADAMTS13	Thrombotic thrombocytopenic purpura, familial
ADAMTS17	Weill-Marchesani-like syndrome
ADAMTS18	Microcornea, myopic chorioretinal atrophy, and telecanthus
ADAMTS2	Ehlers-Danlos Syndrome Type VIIC
ADAMTS2	Ehlers-Danlos syndrome, type VIIC
ADAMTSL2	Geleophysic dysplasia 1
ADAMTSL4	Ectopia lentis et pupillae
ADAR	Aicardi-goutieres syndrome 6
ADAT3	Mental retardation, autosomal recessive 36
ADCK3	Coenzyme Q10 deficiency, primary, 4
ADCK3	Spinocerebellar ataxia, autosomal recessive 9
ADCK4	Nephrotic syndrome, type 9
ADCY1	Deafness, autosomal recessive 44
ADCY10	Hypercalciuria, absorptive, susceptibility to
ADCY3	Monogenic severe obesity
ADCY5	Dyskinesia, familial, with facial myokymia
ADCY6	Lethal congenital contracture syndrome 8
ADD3	Cerebral palsy, spastic quadriplegic, 3
ADK	Hypermethioninemia due to adenosine kinase deficiency
ADNP	Mental retardation, autosomal dominant 28 /HELSMOORTEL-VAN DER AA SYNDROME
ADRA2B	Epilepsy, myoclonic, familial adult, 2
ADRBK2	Warts, hypogammaglobulinemia, infections, and myelokathexis 1
ADSL	Adenylosuccinase deficiency
ADSSL1	Myopathy, distal, 5
AEBP1	Ehlers-Danlos syndrome classic-like-2
AFF4	CHOPS syndrome
AFG3L2	Spastic ataxia 5, autosomal recessive
AFG3L2	Spinocerebellar ataxia 28
AFG3L2	Progressive Micocephaly early onset seizure, spasticity, and basal ganglia involvement
AGA	Aspartylglycosaminuria
AGBL1	Corneal dystrophy, Fuchs endothelial, 8
AGBL5	Retinitis pigmentosa 75
AGK	Cataract 38, autosomal recessive
AGK	Mitochondrial DNA depletion syndrome 10
AGK	Sengers syndrome with hypertrophic cardiomyopathy
AGL	Glycogen storage disease IIIa, IIIb
AGPAT2	Lipodystrophy, congenital generalized, type 1
AGPS	Chondrodysplasia punctata, rhizomelic, type 3
AGRN	Myasthenic syndrome, congenital, 8, with pre- and postsynaptic defects
AGT	Renal tubular dysgenesis 2
AGTR1	Renal tubular dysgenesis 3
AGTR2	Mental retardation, X-linked 88
AGXT	Hyperoxaluria, primary, type 1
AGXT	Hyperoxaluria, primary, type I
AHCY	Hypermethioninemia with deficiency of S-adenosylhomocysteine hydrolase
AHDC1	Mental retardation, autosomal dominant 25 / XIA-GIBBS
AHI1	Joubert syndrome 3
AICDA	Immunodeficiency with hyper IgM, type 2
AIFM1	Charcot-Marie-Tooth disease, X-linked dominant, 4(Cowchock)
AIFM1	Combined oxidative phosphorylation deficiency 6
AIFM1	Deafness, X-linked 5
AIFM1	X-linked childhood cerebellar ataxia
AIMP1	Leukodystrophy, hypomyelinating 3
AIPL1	Cone-rod dystrophy_AIPL1
AIPL1	Leber congenital amaurosis 4
AIPL1	Retinitis pigmentosa, juvenile_AIPL1
AIRE	Autoimmune polyendocrinopathy syndrome type I
AK1	Hemolytic anemia due to adenylate kinase deficiency
AK2	Reticular dysgenesis
AK7	Spermatogenic failure 27
AKAP9	Long QT syndrome 11
AKR1C2	46XY sex reversal 8
AKR1D1	Bile acid synthesis defect, congenital, 2
AKT1	Cowden syndrome 6
AKT1	Hemangioma
AKT2	Hypoinsulinemic hypoglycemia and hemihypertrophy
AKT2	Hypoinsulinemic hypoglycemia with hemihypertrophy
AKT3	Megalencephaly-polymicrogyria-polydactyly-hydrocephalus syndrome 2
ALAD	Porphyria, acute hepatic
ALAS2	Hereditary sideroblastic anemia
ALAS2	Protoporphyria, erythropoietic, X-linked
ALDH18A1	Cutis laxa-corneal clouding-oligophrenia syndrome
ALDH18A1	Cutis laxa, autosomal dominant 3
ALDH18A1	Cutis laxa, autosomal recessive, type IIIA
ALDH18A1	Spastic paraplegia 9A, autosomal dominant
ALDH18A1	Spastic paraplegia 9B, autosomal recessive
ALDH1A3	Microphthalmia, isolated 8
ALDH3A2	Sjögren-Larsson syndrome
ALDH4A1	Hyperprolinemia, type II
ALDH5A1	Succinic semialdehyde dehydrogenase deficiency
ALDH6A1	Methylmalonate semialdehyde dehydrogenase deficiency
ALDH7A1	Epilepsy, pyridoxine-dependent
ALDOA	Glycogen storage disease XII
ALDOB	Fructose intolerance
ALG1	Congenital disorder of glycosylation, type Ik
ALG11	Congenital disorder of glycosylation, type Ip
ALG12	Congenital disorder of glycosylation, type Ig
ALG13	Congenital disorder of glycosylation, type Is
ALG13	Epileptic encephalopathy, early infantile, 36
ALG14	Myasthenic syndrome, congenital, 15, without tubular aggregates
ALG2	Congenital disorder of glycosylation, type Ii
ALG2	Myasthenic syndrome, congenital, 14, with tubular aggregates
ALG3	Congenital disorder of glycosylation, type Id
ALG6	Congenital disorder of glycosylation, type Ic
ALG8	Congenital disorder of glycosylation, type Ih
ALG8	Polycystic liver disease 3
ALG9	Congenital disorder of glycosylation, type Il
ALK	Neuroblastoma, susceptibility to, 3
ALMS1	Alstrom syndrome
ALOX12B	Ichthyosis, congenital, autosomal recessive 2
ALOXE3	Ichthyosis, congenital, autosomal recessive 3
ALPK3	Cardiomyopathy, familial hypertrophic, 27
ALPL	hypophosphotasia
ALS2	Amyotrophic lateral sclerosis 2, juvenile
ALX1	Frontonasal dysplasia 3
ALX3	Frontonasal dysplasia 1
ALX4	Frontonasal dysplasia 2
AMACR	Alpha-methylacyl-CoA racemase deficiency
AMACR	Bile acid synthesis defect, congenital, 4
AMBN	Amelogenesis imperfecta, type IF
AMELX	Amelogenesis Imperfecta, type IE
AMER1	Osteopathia striata with cranial sclerosis
AMH	Persisten mullerian duct syndrome, type I
AMHR2	Persisten mullerian duct syndrome, type II
AMMECR1	developmental delay, midface hypoplasia and elliptocytosis
AMN	Megaloblastic anemia-1, Norwegian type
AMPD1	Myopathy due to myoadenylate deaminase deficiency
AMPD2	Pontocerebellar hypoplasia, type 9
AMPD2	Spastic paraplegia 63, autosomal recessive
AMT	Glycine encephalopathy_AMT
ANG	Amyotrophic lateral sclerosis 9
ANGPTL3	Hypobetalipoproteinemia, familial, 2
ANK1	Spherocytosis, type 1
ANK2	Cardiac arrhythmia, ankyrin-B-related
ANK2	Long QT syndrome 4
ANK3	Mental retardation, autosomal recessive 37
ANKH	Chondrocalcinosis 2
ANKLE2	Microcephaly 16, primary, autosomal recessive
ANKRD1	Cardiomyopathy, familial hypertrophic_ANKRD1
ANKRD11	KBG syndrome
ANKRD26	Thrombocytopenia 2
ANKS6	Nephronophthisis 16
ANLN	Glomerulosclerosis, focal segmental, 8
ANO10	Spinocerebellar ataxia, autosomal recessive 10
ANO3	Dystonia 24
ANO5	Muscular dystrophy, limb-girdle, type 2L
ANO5	Myoshi myopathy 3
ANO6	Scott syndrome
ANTXR1	GAPO syndrome
ANTXR2	Hyaline fibromatosis syndrome
ANXA11	Amytrophic lateral sclerosis 23
AP1S1	MEDNIK syndrome
AP1S2	Mental retardation, X-linked syndromic 5
AP2S1	Hypocalciuric hypercalcemia, type III
AP3B1	Hermansky-Pudlak syndrome 2
AP3B2	Early-Onset Epileptic Encephalopathy with Optic Atrophy
AP3B2	Epileptic encephalopathy, early infantile, 48
AP3D1	Hermansky-Pudlak syndrome 10
AP4B1	Spastic paraplegia 47
AP4E1	Spastic paraplegia 51
AP4M1	Spastic paraplegia 50
AP4S1	Spastic paraplegia 52
AP5Z1	Spastic paraplegia 48
APC	Familial adenomatous polyposis 1
APC2	Sotos syndrome 3
APCDD1	Hypotrichosis 1
APOA1	Familial visceral amyloidosis
APOA1BP	Lethal Neurometabolic Disorder of Early Childhood
APOB	Hypobetalipoproteinemia
APOC3	Apolipoprotein C-III deficiency
APOE	Alzheimer disease-2
APOL1	Glomerulosclerosis, focal segmental, 4, susceptibility to
APOPT1	Cavitating Leukoencephalopathy with Cytochrome c Oxidase Deficiency
APOPT1	Mitochondrial complex IV deficiency_APOPT1
APP	Alzheimer disease 1, familial
APP	Cerebral amyloid angiopathy, Dutch, Italian, Iowa, Flemish, Arctic variants
APPL1	Maturity-onset diabetes of the young, type 14
APRT	APRT deficiency
APTX	Ataxia with oculomotor apraxia 1
AQP1	Colton group antigen, Blood group
AQP2	Nephrogenic diabetes insipidous
AQP3	GIL antigen
AQP5	Diffuse palmoplantar keratoderma, Bothnian type
AR	Androgen insensitivity
ARCN1	Craniofacial Syndrome due to COPI-Mediated Transport Defects
ARFGEF2	Periventricular heterotopia with microcephaly
ARFGEF2	Periventricular nodular heterotopia 2
ARG1	Arginemia
ARG1	Argininemia
ARHGAP24	Focal segmental glomerulosclerosis
ARHGAP31	Adams-Oliver syndrome 1
ARHGDIA	Nephrotic syndrome, type 8
ARHGEF10	Slowed nerve conduction velocity, AD
ARHGEF18	Retinitis pigmentosa 78
ARHGEF28	Amyotrophic lateral sclerosis
ARHGEF6	Mental retardation, X-linked 46
ARHGEF9	Epileptic encephalopathy, early infantile, 8
ARID1A	Coffin-Siris syndrome 2
ARID1A	Mental retardation, autosomal dominant 14
ARID1B	Coffin-Siris syndrome 1
ARID1B	Mental retardation, autosomal dominant 12
ARID2	Coffin-Siris syndrome 6
ARL13B	Joubert syndrome 8
ARL2BP	Retinitis pigmentosa with or without situs inversus
ARL6	Bardet-Biedl syndrome 3
ARL6	Retinitis pigmentosa 55
ARL6IP1	Spastic paraplegia 61, autosomal recessive
ARL6IP1	Neuropathy, hereditary sensory and autonomic, type II_ARL6IP1
ARMC4	Ciliary dyskinesia, primary, 23
ARMC5	ACTH-independent macronodular adrenal hyperplasia 2
ARMS2	Macular degeneration, age-related, 8
ARNT2	Webb-Dattani syndrome
ARSA	Metachromatic leukodystrophy
ARSB	Mucopolysaccharidosis type VI (Maroteaux-Lamy)
ARSE	Chondrodysplasia punctata, X-linked recessive
ARSI	Spastic paraplegia 66, autosomal recessive
ART4	Dombrock antigen
ARV1	Epileptic encephalopathy, early infantile, 38
ARX	Epileptic encephalopathy, early infantile, 1
ARX	Hydranencephaly with abnormal genitalia
ARX	Lissencephaly, X-linked 2
ARX	Mental retardation, X-linked 29 and others
ARX	Partington syndrome
ASAH1	Proximal SMA with myoclonic epilepsy
ASB10	Glaucoma 1, open angle, F
ASCC1	Spinal muscular atrophy with congenital bone fractures 2
ASCL1	Haddad syndrome
ASH1L	Mental retardation, autosomal dominant 52
ASL	Argininosuccinic aciduria
ASNS	Asparagine synthetase deficiency
ASPA	Canavan disease
ASPH	Traboulsi syndrome
ASPM	Microcephaly 5, primary, autosomal recessive
ASS1	Citrullinemia
ASXL1	Bohring-Opitz syndrome
ASXL2	Shashi-Pena syndrome
ASXL3	Bainbridge-Ropers syndrome
ATAD3A	Harel-Yoon syndrome
ATCAY	Ataxia, cerebellar, Cayman type
ATF6	Achromatopsia 7
ATIC	AICA-ribosiduria due to ATIC deficiency
ATL1	Neuropathy, hereditary sensory, type ID
ATL1	Spastic paraplegia 3A
ATL3	Neuropathy, hereditary sensory, type IF
ATM	Ataxia Telangiectasia
ATM	Familial breast / ovarian cancer_ATM
ATOH7	Persistent hyperplastic primary vitreous, autosomal recessive
ATP13A2	Ceroid lipofuscinosis, neuronal, 12
ATP13A2	Kufor Rakeb disease
ATP13A2	Kufor-Rakeb syndrome
ATP13A2	Spastic paraplegia 78, autosomal recessive
ATP1A1	Charcot-Marie-Tooth disease, axonal, type 2DD
ATP1A2	Migraine, familial hemiplegic, 2
ATP1A3	Alternating Hemipelegia of childhood
ATP1A3	Dystonia 12 / Rapid onset dystonia Parkinsonism
ATP1A3	Rapid onset-dystonia Parkinsonism
ATP2A1	Brody disease
ATP2A2	Darier disease
ATP2B3	Spinocerebellar ataxia, X-linked 1
ATP2C1	Hailey-Hailey disease
ATP5A1	Combined oxidative phosphorylation deficiency 22
ATP5A1	Mitochondrial complex V (ATP synthase) deficiency, nuclear type 4
ATP5E	Mitochondrial complex V (ATP synthase) deficiency, nuclear type 3
ATP6AP1	Immunodeficiency 47
ATP6AP2	Mental retardation, X-linked, syndromic, Hedera type
ATP6AP2	Parkinsonism with spasticity, X-linked
ATP6AP2	Liver disease, autophagic
ATP6V0A2	Cutis laxa, autosomal recessive, type IIA
ATP6V0A4	Renal tubular acidosis, distal, autosomal recessive
ATP6V1A	Cutis laxa, autosomal recessive, type IID
ATP6V1A	Epileptic encephalopathy, early infantile or early childhood 3
ATP6V1B1	Renal tubular acidosis with deafness
ATP6V1B2	Zimmermann-Laband syndrome 2
ATP6V1E1	Cutis laxa, autosomal recessive, type IIC
ATP7A	Inclusion body myopathy / myositis ATP7A
ATP7A	Menkes disease
ATP7A	Spinal muscular atrophy, X-linked, proximal_ATP7A
ATP7B	Wilson disease
ATP8A2	Cerebellar ataxia, mental retardation, and dysequilibrium syndrome 4
ATP8B1	Cholestasis, progressive familial intrahepatic 1
ATPAF2	Mitochondrial complex V (ATP synthase) deficiency, nuclear type 1
ATR	Cutaneous telangiectasia and cancer syndrome, familial
ATR	Seckel syndrome 1
ATRX	Alpha-thalassemia/mental retardation syndrome
ATRX	Mental retardation-hypotonic facies syndrome, X-linked
AUH	3-Methylglutaconic aciduria type I
AURKC	Infertility associated with multi-tailed spermatozoa and excessive DNA
AURKC	Spermatogenic failure 5
AUTS2	Mental retardation, autosomal dominant 26
AVP	Diabetes insipidus, neurohypophyseal
AVPR2	Nephrogenic syndrome of inappropriate antidiuresis
AXIN2	Colorectal cancer-oligodontia
B2M	Amyloidosis, familial visceral
B2M	Immunodeficiency 43
B3GALNT1	Globoside system
B3GALNT2	Muscular dystrophy-dystroglycanopathy (congenital with brain and eye anomalies), type A, 11
B3GALT6	Ehlers-Danlos syndrome, progeroid type, 2
B3GALT6	Spondyloepimetaphyseal dysplasia with joint laxity, type 1, with or without fractures
B3GALTL	Peters-plus syndrome
B3GAT3	Multiple joint dislocations, short stature, craniofacial dysmorphism, and congenital heart defects
B3GNT1	Muscular dystrophy-dystroglycanopathy (congenital with brain and eye anomalies), type A, 13
B4GALNT1	Spastic paraplegia 26, autosomal recessive
B4GALT1	Congenital disorder of glycosylation, type IId
B4GALT7	Ehlers-Danlos syndrome with short stature and limb anomalies
B9D1	Joubert syndrome 27
B9D1	Meckel syndrome 9
B9D2	Meckel syndrome, type 10
BAAT	Hypercholanemia, familial 1
BAG3	Cardiomyopathy, dilated, 1HH
BAG3	Myopathy, myofibrillar, 6
BANF1	Nestor-Guillermo progeria syndrome
BAP1	Uveal melanoma
BARD1	Hereditary breast/ovarian cancer
BARD1	Hereditary breast_ovarian cancer_BARD1
BBIP1	Bardet-Biedl syndrome 18
BBS1	Bardet-Biedl syndrome 1
BBS10	Bardet-Biedl syndrome 10
BBS12	Bardet-Biedl syndrome 12
BBS2	Bardet-Biedl syndrome 2
BBS2	Retinitis pigmentosa 74
BBS4	Bardet-Biedl syndrome 4
BBS5	Bardet-Biedl syndrome 5
BBS7	Bardet-Biedl syndrome 7
BBS9	Bardet-Biedl syndrome 9
BCAM	Lutheran system
BCAP31	Deafness, dystonia, and cerebral hypomyelination
BCAT2	Hypervalinemia or hyperleucine-isoleucinemia
BCHE	Butyrylcholinesterase deficiency
BCKDHA	Maple syrup urine disease, type Ia
BCKDHB	Maple syrup urine disease, type Ib
BCKDK	Branched-chain ketoacid dehydrogenase kinase deficiency
BCL10	Immunodeficiency 37
BCL11A	Dias-Logan syndrome
BCL11B	Immunodeficiency 49
BCL11B	Intellectual developmental disorder with speech delay, dysmorphic facies, and T-cell abnormalities
BCMO1	Hypercarotenemia and vitamin A deficiency, autosomal dominant
BCOR	Microphthalmia, syndromic 2
BCS1L	Leigh syndrome_BSC1L
BCS1L	Mitochondrial complex III deficiency, nuclear type 1
BDNF	Central hypoventilation 1
BEST1	Macular dystrophy, vitelliform, 2 / BEST macular dystrophy
BEST1	Retinitis pigmentosa 50
BEST1	Vitreoretinochoroidopathy
BFSP1	Cataract 33, multiple types
BFSP2	Cataract 12, multiple types
BGN	Spondyloepimetaphyseal dysplasia, X-linked
BHLHA9	Mesoaxial Synostotic Syndactyly with Phalangeal Reduction, Malik-Percin Type
BICC1	Renal dysplasia, cystic, susceptibility to
BICD2	Spastic paraplegia_BICD2
BICD2	Spinal muscular atrophy, dominant, proximal 2
BICD2	Spinal muscular atrophy, lower extremity-predominant, 2, AD
BIN1	Myopathy, centronuclear, autosomal recessive
BLK	Maturity-onset diabetes of the young, type XI
BLM	Bloom syndrome
BLNK	Agammaglobulinemia 4
BLOC1S3	Hermansky-Pudlak syndrome 8
BLOC1S6	Hermansky-pudlak syndrome 9
BLVRA	Hyperbiliverdinemia
BMP1	Osteogenesis imperfecta, type XIII
BMP15	Ovarian dysgenesis 2
BMP15	Premature ovarian failure 4
BMP2	Brachydactyly, type A2
BMP2	Short stature, facial dysmorphism, and skeletal anomalies with or without cardiac anomalies
BMP4	Microphthalmia, syndromic 6
BMP4	Orofacial cleft 11
BMP7	CAKUT 1
BMPER	Diaphanospondylodysostosis
BMPR1A	Polyposis, juvenile intestinal
BMPR1B	Acromesomelic dysplasia, Demirhan type
BMPR2	Pulmonary hypertension, familial primary, 1, with or without HHT
BMS1	Aplasia cutis congenita, nonsyndromic
BOLA3	Multiple mitochondrial dysfunctions syndrome 2
BPGM	Deficiency of bisphosphoglycerate mutase
BRAF	Noonan syndrome 7/LEOPARD syndrome 3
BRAT1	Rigidity and multifocal seizure syndrome, lethal neonatal
BRCA1	Breast-ovarian cancer, familial, 1
BRCA1	Fanconi anemia, complementation group S
BRCA2	Breast-ovarian cancer, familial, 2
BRCA2	Fanconi anemia, complementation group D1
BRCC3	Moyamoya disease_BRCC3
BRD4	Autosomal Dominant Syndromic Congenital Cataracts Associated with Other Neuro-Skeletal Anomalies.
BRF1	Cerebellofaciodental syndrome
BRIP1	Breast cancer, early-onset
BRIP1	Fanconi anemia, complementation group J
BRPF1	Syndromic intellectual disability with histone defect
BRWD3	Mental retardation, X-linked 93
BSCL2	Lipodystrophy, congenital generalized, type 2
BSCL2	Neuronopathy, distal hereditary motor, type VC
BSCL2	Spastic paraplegia 17
BSCL2	Neuropathy, distal hereditary motor, type VA2
BSG	High myopia
BSG	OK antigen
BSND	Bartter syndrome, type 4a
BTD	Cardioencephalomyopathy, fatal infantile
BTD	Biotinidase deficiency
BTK	Agammaglobulinemia and isolated hormone deficiency
BTK	Agammaglobulinemia, X-linked 1
BUB1B	Mosaic variegated aneuploidy syndrome 1
BVES	Muscular dystrophy, limb-girdle, type 2X
C10orf11	Albinism, oculocutaneous, type VII
C10orf2	Infantile onset spinocerebellar ataxia
C10orf2	Mitochondrial DNA depletion syndrome 7 (hepatocerebral type)
C10orf2	Perrault syndrome 5
C10orf2	Progressive external ophthalmoplegia, autosomal dominant, 3
C11orf83	Mitochondrial complex III deficiency, nuclear type 9
C12orf57	Temtamy syndrome
C12orf65	Combined oxidative phosphorylation deficiency 7
C12orf65	Retinopathy , autosomal recessive
C12orf65	Spastic paraplegia 55, autosomal recessive
C15orf41	Dyserythropoietic anemia, congenital, type Ib
C19orf12	Neurodegeneration with brain iron accumulation 4
C19orf12	Spastic paraplegia 43, autosomal recessive
C1orf172	ECTODERMAL DYSPLASIA 12
C1QA	C1Q deficiency 1
C1QB	C1Q deficiency 2
C1QC	C1Q deficiency 3
C1QTNF5	Retinal degeneration, late-onset, autosomal dominant
C1R	Complement C1 deficiency
C1R	Ehlers-Danlos syndrome, periodontal type, 1
C1S	Ehlers-Danlos syndrome, periodontal type, 2
C2	Complement C2 deficiency
C2	Macular degeneration, age-related, 14a
C21ORF2	Axial Spondylometaphyseal Dysplasia
C21ORF2	Cone-rod dystrophy_C21ORF2
C21ORF59	Ciliary dyskinesia, primary, 26
C2CD3	Orofaciodigital syndrome XIV
C2orf71	Retinitis pigmentosa 54
C3	C3 deficiency
C3	Complement component 3 deficiency
C3	Macular degeneration, age-related, 9
C4A	C4A deficiency
C4B	C4B deficiency
C4orf26	Amelogenesis imperfecta, type IIA4
C5	Complement C5 deficiency
C5orf42	Joubert syndrome 17
C5orf42	Orofaciodigital syndrome VI
C6	Complement C6 deficiency
C6orf70	Periventricular nodular heterotopia 6
C7	Complement C7 deficiency
C7orf10	Glutaric aciduria III
C8A	Complement C8 deficiency 1
C8B	Complement C8 deficiency 2
C8orf37	Bardet Biedl syndrome 21
C8orf37	Bardet-Biedl syndrome 21
C8orf37	Cone-rod dystrophy 16
C8orf37	Retinitis pigmentosa 64
C9	Complement C9 deficiency
C9	Macular degeneration, age-related, 15
CA12	Hyperchloridosis
CA2	Osteopetrosis, autosomal recessive 3, with renal tubular acidosis
CA4	Retinitis pigmentosa 17
CA5A	Hyperammonemia due to carbonic anhydrase VA deficiency
CA8	Cerebellar ataxia and mental retardation with or without quadrupedal locomotion 3
CABP2	Deafness, autosomal recessive 93
CABP4	Cone-rod synaptic disorder, congenital nonprogressive
CACNA1A	Epileptic encephalopathy, early infantile, 42
CACNA1A	Episodic ataxia, type 2
CACNA1A	Migraine, familial hemiplegic, 1
CACNA1B	Dystonia 23
CACNA1C	Brugada syndrome 3
CACNA1C	Long QT syndrome 8
CACNA1C	Timothy syndrome
CACNA1D	Primary aldosteronism, seizures, and neurologic abnormalities
CACNA1D	Sinoatrial node dysfunction and deafness
CACNA1F	Aland Island eye disease
CACNA1F	Cone-rod dystropy, X-linked, 3
CACNA1F	Night blindness, congenital stationary (incomplete), 2A, X-linked
CACNA1G	Spinocerebellar ataxia 42
CACNA1H	Hyperaldosteronism, familial, type IV
CACNA1S	Hypokalemic periodic paralysis 1
CACNA1S	Hypokalemic periodic paralysis, type 1
CACNA1S	Myopathy, central core-candidate
CACNA2D4	Retinal cone dystrophy 4
CACNB2	Brugada syndrome 4
CACNB4	Episodic ataxia, type 5
CACNG2	Mental retardation, autosomal dominant 10
CAD	Congenital disorder of glycosylation, type Iz
CALM1	Long QT syndrome 14
CALM1	Ventricular tachycardia, catecholaminergic polymorphic, 4hycardia
CALM2	Long QT syndrome 15
CALR3	Cardiomyopathy, familial hypertrophic, 19
CAMTA1	Cerebellar ataxia, nonprogressive, with mental retardation
CANT1	Desbuquois dysplasia 1
CANT1	Epiphyseal dysplasia, multiple, 7
CAPN1	Spastic paraplegia 76
CAPN3	Muscular dystrophy, limb-girdle, type 2A
CAPN5	Vitreoretinopathy, neovascular inflammatory
CARD11	Immunodeficiency 11
CARD11	Immunodeficiency 11B with atopic dermatitits
CARD14	Pityriasis rubra pilaris
CARD9	Candidiasis, familial, 2, autosomal recessive
CARS2	Combined oxidative phosphorylation deficiency 27
CASC5	Microcephaly 4, primary, autosomal recessive
CASK	FG syndrome 4
CASK	Mental retardation and microcephaly with pontine and cerebellar hypoplasia
CASK	Mental retardation, X-linked syndromic
CASP10	Autoimmune lymphoproliferative syndrome, type 2
CASP10	Autoimmune lymphoproliferative syndrome, type II
CASP14	Ichthyosis, congenital, autosomal recessive 12
CASP8	Autoimmune lymphoproliferative syndrome, type IIB
CASQ1	Myopathy, vacuolar, with CASQ1 aggregates
CASQ2	Ventricular tachycardia, catecholaminergic polymorphic, 2
CASR	Hyperparathyroidism, neonatal severe
CASR	Hypocalciuric hypercalcemia, type I
CAST	Peeling Skin, Leukonychia, Acral Punctate Keratoses, Cheilitis, and Knuckle Pads
CASZ1	Cardiomyopathy, dilated
CAT	Acatalasemia
CATSPER1	Spermatogenic failure 7
CAV1	Lipodystrophy, congenital generalized, type 3
CAV1	Partial lipodystrophy, congenital cataracts, and neurodegeneration syndrome
CAV1	Pulmonary hypertension, primary, 3
CAV3	Long QT syndrome 9
CAV3	Muscular dystrophy, limb-girdle, type 1C
CAV3	Myopathy, distal, Tateyama type
CAV3	Cardiomyopathy, familial hypertrophic_CAV3
CBL	Noonan syndrome-like disorder with or without juvenile myelomonocytic leukemia
CBS	Homocystinuria (Hyperhomocysteinemia and thrombosis)
CBX2	46XY sex reversal 5
CC2D1A	Mental retardation, autosomal recessive 3
CC2D2A	COACH syndrome 1
CC2D2A	Joubert syndrome 9
CC2D2A	Meckel syndrome 6
CCBE1	Hennekam lymphangiectasia-lymphedema syndrome 1
CCDC103	Ciliary dyskinesia, primary, 17
CCDC11	Heterotaxy, visceral, 6, autosomal recessive
CCDC111	Myopia 22, autosomal dominant
CCDC114	Ciliary dyskinesia, primary, 20
CCDC115	Congenital disorder of glycosylation, type Iio
CCDC151	Ciliary dyskinesia, primary, 30
CCDC22	Ritscher-Schinzel syndrome 2
CCDC39	Ciliary dyskinesia, primary, 14
CCDC40	Ciliary dyskinesia, primary, 15
CCDC41	Nephronophthisis 18
CCDC50	Deafness, autosomal dominant 44
CCDC65	Ciliary dyskinesia, primary, 27
CCDC78	Myopathy, centronuclear, 4
CCDC8	3M syndrome 3
CCDC88C	Hydrocephalus, nonsyndromic, autosomal recessive 1
CCDC88C	Spinocerebellar ataxia 40
CCM2	Cerebral cavernous malformation 2
CCND2	Megalencephaly-polymicrogyria-polydactyly-hydrocephalus syndrome
CCND2	Megalencephaly-polymicrogyria-polydactyly-hydrocephalus syndrome 3
CCNO	Ciliary dyskinesia, primary, 29
CCT5	Neuropathy, hereditary sensory, with spastic paraplegia
CD151	Nephropathy with pretibial epidermolysis bullosa and deafness
CD151	Nephrophathy with pretibial epidernolysis bullosa and deafness
CD151	Raph antigen
CD164	Deafness, autosomal dominant 66
CD19	Immunodeficiency, common variable, 3
CD247	Immunodeficiency 25
CD27	Lymphoproliferative syndrome 2
CD2AP	Glomerulosclerosis, focal segmental, 3
CD2AP	Nephrotic syndrome-candidate_CD2AP
CD320	Transcobalamin receptor (TCBlR) deficiency (transcobalamin transport issue)
CD36	Platelet glycoprotein IV deficiency
CD3D	Immunodeficiency 19
CD3E	Immunodeficiency 18
CD3E	Immunodeficiency 18, with SCID variant
CD3G	Immunodeficiency 17, CD3 gamma deficient
CD3G	Immunodeficiency 17
CD40	Immunodeficiency with hyper-IgM, type 3
CD40LG	Immunodeficiency with hyper IgM, type 1
CD40LG	Immunodeficiency, X-linked, with hyper-IgM
CD44	Indian group
CD46	Hemolytic uremic syndrome, atypical, susceptibility to, 2
CD55	Cromer blood group system
CD59	CD59-mediated, with or without immune-mediated polyneuropathy, Hemolytic anemia
CD59	Hemolytic anemia, CD59-mediated, with or without immune-mediated polyneuropathy
CD79A	Agammaglobulinemia 3, autosomal recessive
CD79B	Agammaglobulinemia 6
CD81	Immunodeficiency, common variable, 6
CD8A	Cd8 deficiency, familial
CD96	C syndrome (Opitz Trignocephaly)
CDAN1	Anemia, congenital dyserythropoietic, type Ia
CDC14A	Deafness, autosomal recessive 105
CDC42	Developmental disorder_Noonan_like_CDC42
CDC45	Meier-Gorlin syndrome 7
CDC5L	CAKUT_CDC5L
CDC6	Meier-Gorlin syndrome 5
CDC73	Hyperparathyroidism, familial primary
CDCA7	Immunodeficiency-centromeric instability-facial anomalies syndrome 3
CDCA8	Thyroid dysgenesis
CDH1	Hereditary diffuse gastric cancer
CDH1	Blepharocheilodontic syndrome 1
CDH15	Mental retardation, autosomal dominant 3
CDH23	Deafness, autosomal recessive 12
CDH23	Usher syndrome, type 1D
CDH3	Hypotrichosis, congenital, with juvenile macular dystrophy
CDH3	Ectodermal dysplasia, ectrodactyly, and macular dystrophy
CDHR1	Cone-rod dystrophy 15
CDHR1	Retinitis pigmentosa 65
CDK4	Hereditary melanoma
CDK5	Lissencephaly 7 with cerebellar hypoplasia
CDK5RAP2	Microcephaly 3, primary, autosomal recessive
CDK6	Microcephaly 12, primary, autosomal recessive
CDKL5	Epileptic encephalopathy, early infantile, 2
CDKN1B	Multiple endocrine neoplasia IV
CDKN1C	IMAGE syndrome
CDKN2A	Hereditary melanoma_CDKN2A
CDON	Holoprosencephaly 11
CDSN	Hypotrichosis 2
CDSN	Peeling skin syndrome 1
CDT1	Meier-Gorlin syndrome 4
CEACAM16	Deafness, autosomal dominant 4B
CEBPA	Leukemia, Acute Myeloid, Familial
CEBPA	Leukemia, Acute Myeloid, Familial 1
CEBPE	Specific granule deficiency
CECR1	Polyarteritis nodosa, childhood-onset
CEL	Maturity-onset diabetes of the young, type VIII
CENPE	Microcephaly 13, primary, autosomal recessive
CENPF	Ciliary dyskinesia, primary, 31
CENPJ	Microcephaly 6, primary, autosomal recessive
CENPJ	Seckel syndrome 4
CEP104	Joubert syndrome 25
CEP120	Short-rib thoracic dysplasia 13 with or without polydactyly
CEP120	Joubert syndrome 31
CEP135	Microcephaly 8, primary, autosomal recessive
CEP152	Microcephaly 9, primary, autosomal recessive
CEP152	Seckel syndrome 5
CEP164	Nephronophthisis 15
CEP19	Morbid obesity and spermatogenic failure
CEP250	Usher-Like
CEP290	Bardet-Biedl syndrome 14
CEP290	Joubert syndrome 5
CEP290	Leber congenital amaurosis 10
CEP290	Meckel syndrome 4
CEP290	Nephronophthisis 6
CEP290	Senior Loken Syndrome-6
CEP290	Senior-Loken syndrome 6
CEP41	Joubert syndrome 15
CEP57	Mosaic variegated aneuploidy syndrome 2
CEP63	Seckel syndrome 6
CEP78	Cone-rod dystrophy associated with primary-cilia defects
CERKL	Retinitis pigmentosa 26
CERKL	Cone-rod dystrophy_CERKL
CERS1	Epilepsy, progressive myoclonic, 8
CERS3	Ichthyosis, congenital, autosomal recessive 9
CES1	Carboxylesterase 1 deficiency
CFB	Complement factor B deficiency
CFB	Hemolytic uremic syndrome, atypical, susceptibility to, 4
CFB	Macular degeneration, age-related, 14b
CFC1	Cardiofaciocutaneous syndrome
CFC1	Heterotaxy, visceral, 2, autosomal
CFD	Complement factor D deficiency
CFH	Complement factor H deficiency
CFH	Hemolytic uremic syndrome, atypical, susceptibility to, 1
CFH	Macular degeneration, age-related, 4
CFHR1	Hemolytic uremic syndrome, atypical, susceptibility to
CFHR3	Hemolytic uremic syndrome, atypical, susceptibility to_CFHR3
CFHR4	Hemolytic uremic syndrome, atypical, susceptibility to_CFHR4
CFHR5	Nephropathy due to CFHR5 deficiency
CFI	Hemolytic uremic syndrome, atypical, susceptibility to, 3
CFI	Macular degeneration, age-related, 13
CFL2	Nemaline myopathy 7, autosomal recessive
CFP	Properdin deficiency, X-linked
CFTR	Cystic fibrosis
CFTR	Hereditary Pancreatitis_CFTR
CHAMP1	Mental retardation, autosomal dominant 40
CHAT	Myasthenic syndrome, congenital, associated with episodic apnea
CHCHD10	Frontotemporal dementia and/or amyotrophic lateral sclerosis 2
CHCHD10	Spinal muscular atrophy, Jokela type
CHCHD2	Parkinson disease 22, autosomal dominant
CHD1	Pilarowski-Bjornsson syndrome
CHD1L	CAKUT 2
CHD2	Epileptic encephalopathy, childhood-onset
CHD4	Sifrim-Hitz-Weiss syndrome
CHD7	CHARGE syndrome 1
CHD7	Hypogonadotropic hypogonadism 5 with or without anosmia
CHD8	Autism, susceptibility to, 18
CHEK2	Li Fraumeni like syndrome
CHIC2	Leukemia, Acute Myeloid, Familial 2
CHKB	Muscular dystrophy, congenital, megaconial type
CHM	Choroideremia
CHMP1A	Pontocerebellar hypoplasia, type 8
CHMP2B	Amyotrophic lateral sclerosis 17
CHMP2B	Dementia, familial, nonspecific
CHMP2B	Dementia, familial, nonspecific, Amyotrophic lateral sclerosis 17
CHMP4B	Cataract 31, multiple types
CHN1	Duane syndrome type 2
CHRDL1	Megalocornea 1, X-linked
CHRM3	Eagle Barrett syndrome/ Prune Belly
CHRM3	Prune belly syndrome
CHRNA1	Multiple pterygium syndrome 1
CHRNA1	Myasthenic syndrome, fast-channel congenital, slow-channel congenital_CHRNA1
CHRNA2	Epilepsy, nocturnal frontal lobe, 4
CHRNA4	Epilepsy, nocturnal frontal lobe, 1
CHRNB1	Myasthenic syndrome, slow-channel congenital
CHRNB2	Epilepsy, nocturnal frontal lobe, 3
CHRND	Multiple pterygium syndrome 2
CHRND	Myasthenic syndrome, fast-channel congenital, slow-channel congenital_CHRND
CHRNE	Myasthenic syndrome, fast-channel congenital, slow-channel congenital_CHRNE
CHRNG	Multiple pterygium syndrome 3
CHST14	Ehlers-Danlos syndrome, musculocontractural type 1
CHST3	Spondyloepimetaphyseal dysplasia with congenital joint dislocations
CHST6	Macular corneal dystrophy
CHST8	Peeling skin syndrome 3
CHSY1	Temtamy preaxial brachydactyly syndrome
CHUK	Cocoon syndrome
CIB2	Deafness, autosomal recessive 48
CIB2	Usher syndrome, type IJ
CIC	Mental retardation, autosomal dominant 45
CIDEC	Lipodystrophy, familial partial, type 5
CIITA	Bare lymphocyte syndrome type II, complementation group A
CIRH1A	Cirrhosis, North American Indian childhood type
CISD2	Wolfram syndrome 2
CIT	Microcephaly 17, primary, autosomal recessive
CITED2	Atrial septal defect 8
CITED2	Ventricular septal defect 2
CIZ1	Dystonia 23-candidate
CKAP2L	Filippi syndrome
CLCF1	Cold-induced sweating syndrome 2
CLCN1	Myotonia congenita
CLCN1	Myotonia congenita, AD and AR
CLCN2	Leukoencephalopathy with ataxia
CLCN2	Primary aldosteronism
CLCN4	Mental retardation, X-linked 49/15
CLCN5	Dent syndrome
CLCN5	Hypophosphatemic rickets
CLCN7	Osteopetrosis, autosomal dominant 2, autosomal recessive 4
CLCNKA	Bartter syndrome, type 4b, digenic
CLCNKB	Bartter syndrome, type 3, type 4b, digenic
CLDN1	Ichthyosis, leukocyte vacuoles, alopecia, and sclerosing cholangitis
CLDN14	Deafness, autosomal recessive 29
CLDN16	Hypomagnesemia 3, renal
CLDN19	Hypomagnesemia 5, renal, with ocular involvement
CLEC7A	Candidiasis, familial, 4, autosomal recessive
CLIC2	Mental retardation, X-linked, syndromic 32
CLIC5	Deafness, autosomal recessive 103
CLMP	Congenital short bowel syndrome_CLMP
CLN3	Ceroid lipofuscinosis, neuronal, 3
CLN5	Ceroid lipofuscinosis, neuronal, 5
CLN6	Ceroid lipofuscinosis, neuronal, 6
CLN8	Ceroid lipofuscinosis, neuronal, 8, Northern epilepsy variant
CLP1	Pontocerebellar hypoplasia, type 10
CLPB	3-methylglutaconic aciduria, type VII, with cataracts, neurologic involvement and neutropenia
CLPP	Perrault syndrome 3
CLRN1	Retinitis pigmentosa 61
CLRN1	Usher syndrome, type 3A
CLTCL1	Congenital Insensitivity to Pain with Preserved Temperature sensation
CNGA1	Retinitis pigmentosa 49
CNGA3	Achromatopsia 2
CNGB1	Retinitis pigmentosa 45
CNGB3	Achromatopsia 3
CNKSR2	Mental retardation, X-linked, syndromic, Houge type
CNNM2	Hypomagnesemia 6, renal
CNNM4	Jalili syndrome
CNPY3	Epileptic encephalopathy, early infantile, 60
CNTN1	Myopathy, congenital, Compton-North
CNTN2	Epilepsy, myoclonic, familial adult, 5
CNTNAP1	Lethal congenital contracture syndrome 7
CNTNAP2	Cortical dysplasia-focal epilepsy syndrome
COA3	Neuropathy,Exercise intolerance, Obesity & Short stature-complex IV
COA5	Cardioencephalomyopathy, fatal infantile, due to cytochrome c oxidase deficiency 3
COA5	Mitochondrial complex IV deficiency_COA5
COA6	Cardioencephalomyopathy, fatal infantile, due to cytochrome c oxidase deficiency 4
COASY	Neurodegeneration with brain iron accumulation 6
COCH	Deafness, autosomal dominant 9
COCH	Deafness, autosomal recessive 110
COG1	Congenital disorder of glycosylation, type IIg
COG2	Congenital disorder of glycosylation, type Iiq
COG4	Congenital disorder of glycosylation, type IIj
COG5	Congenital disorder of glycosylation, type IIi
COG6	Congenital disorder of glycosylation, type IIl
COG7	Congenital disorder of glycosylation, type IIe
COG8	Congenital disorder of glycosylation, type IIh
COL10A1	Metaphyseal chondrodysplasia, Schmid type
COL11A1	Stickler syndrome, type II
COL11A2	Deafness, autosomal dominant 13
COL11A2	Deafness, autosomal recessive 53
COL11A2	Stickler syndrome, type III
COL12A1	Bethlem myopathy 2
COL12A1	Ullrich congenital muscular dystrophy 2
COL17A1	Epidermolysis bullosa, junctional, non-Herlitz type_COL17A1
COL18A1	Knobloch syndrome 1
COL1A1	Ehlers-Danlos syndrome, type I, type VIIA
COL1A1	Ehlers-Danlos syndrome, type VIIA
COL1A1	Osteogenesis imperfecta, type I, type III, type IV
COL1A2	Ehlers-Danlos Syndrome Type VIIB
COL1A2	Ehlers-Danlos syndrome, type VIIB
COL1A2	Osteogenesis imperfecta, type II, type III, type IV
COL25A1	Fibrosis of extraocular muscles, congenital, 5
COL27A1	Steel syndrome
COL2A1	Achondrogenesis, type II or hypochondrogenesis
COL2A1	Avascular necrosis of femoral head, primary, 1
COL2A1	Epiphyseal dysplasia, multiple, with myopia and deafness
COL2A1	Stickler syndrome, type I
COL3A1	Ehlers-Danlos syndrome, type IV, type III
COL4A1	Porencephaly 1
COL4A2	Porencephaly 2
COL4A3	Alport syndrome, autosomal 1
COL4A3BP	Mental retardation, autosomal dominant 34
COL4A4	Alport, autosomal 2
COL4A5	Alport syndrome, X-linked
COL4A6	Deafness, X-linked 6
COL4A6	Leiomyomatosis, diffuse, with Alport syndrome
COL5A1	Ehlers-Danlos syndrome, type I, type II
COL5A2	Ehlers-Danlos syndrome, type I
COL6A1	Bethlem myopathy 1
COL6A1	Ullrich congenital muscular dystrophy 1_COL6A1
COL6A2	Bethlem myopathy 1B
COL6A2	Ullrich congenital muscular dystrophy 1_COL6A2
COL6A3	Bethlem myopathy
COL6A3	Dystonia 27
COL6A3	Ullrich congenital muscular dystrophy 1_COL6A3
COL7A1	Epidermolysis bullosa dystrophica
COL7A1	Epidermolysis bullosa dystrophica, AD
COL7A1	Epidermolysis bullosa dystrophica, AR
COL8A2	Corneal dystrophy, Fuchs endothelial, 1
COL8A2	Corneal dystrophy, posterior polymorphous 2
COL9A1	Epiphyseal dysplasia, multiple, 6
COL9A1	Stickler syndrome, type IV
COL9A2	Epiphyseal dysplasia, multiple, 2
COL9A2	Stickler syndrome, type V
COL9A3	Epiphyseal dysplasia, multiple, 3
COL9A3	Stickler syndrome, type VI
COLEC11	3MC syndrome 2
COLQ	Myasthenic syndrome, congenital, 5
COMP	Epiphyseal dysplasia, multiple 1
COPA	Hereditary autoimmune-mediated lung disease and arthritis
COQ2	Coenzyme Q10 deficiency, primary, 1
COQ4	Coenzyme Q10 deficiency, primary, 7
COQ6	Coenzyme Q10 deficiency, primary, 6
COQ6	Nephrotic syndrome_COQ6
COQ9	Coenzyme Q10 deficiency, primary, 5
CORIN	Preeclampsia/eclampsia 5
CORO1A	Immunodeficiency 8
COX10	Leigh syndrome due to mitochondrial COX4 deficiency
COX10	Mitochondrial complex IV deficiency_COX10
COX14	Mitochondrial complex IV deficiency_COX14
COX15	Cardioencephalomyopathy, fatal infantile, due to cytochrome c oxidase deficiency 2
COX15	Leigh syndrome due to cytochrome c oxidase deficiency
COX20	Mitochondrial complex IV deficiency_COX20
COX4I1	Cytochrome c oxidase deficiency-candidate 1
COX4I1	Fanconi anemia_COX4I1
COX4I2	Exocrine pancreatic insufficiency, dyserythropoietic anemia, and calvarial hyperostosis
COX6A1	Charcot-Marie-Tooth disease, recessive intermediate D
COX6B1	Mitochondrial complex IV deficiency_COX6B1
COX7A1	Cytochrome c oxidase deficiency-candidate 2
COX7B	Linear skin defects with multiple congenital anomalies 2
COX8A	Mitochondrial complex IV deficiency_COX8A
CP	Aceruloplasminemia
CPA6	Epilepsy, familial temporal lobe, 5
CPA6	Febrile seizures, familial, 11
CPAMD8	Autosomal-Recessive Anterior Segment Dysgenesis
CPN1	Carboxypeptidase N deficiency
CPOX	Coproporphyria
CPS1	Carbamoylphosphate synthetase I deficiency
CPT1A	Carnitine palmitoyltransferase deficiency I
CPT1A	CPT deficiency, hepatic, type IA
CPT1B	CPT deficiency
CPT1C	CPT deficiency, hepatic, type IC
CPT1C	Spastic paraplegia 73, autosomal dominant
CPT2	Carnitine palmitoyltransferase deficiency II
CPT2	CPT deficiency, hepatic, type II
CR1	Knops system
CR2	Immunodeficiency, common variable, 7
CRADD	Mental retardation, autosomal recessive 34
CRADD	Mental retardation, autosomal recessive 34, with variant lissencephaly
CRAT	Neurodegeneration with brain iron accumulation 8
CRB1	Leber congenital amaurosis 8
CRB1	Retinitis pigmentosa 12
CRB2	Glomerulosclerosis, focal segmental, 9
CRBN	Mental retardation, autosomal recessive 2
CREB3L1	Osteogenesis imperfecta, type XVI
CREBBP	Rubinstein-Taybi syndrome 1
CRELD1	Atrioventricular septal defect 2
CRIPT	Short stature with microcephaly and distinctive facies
CRLF1	Cold-induced sweating syndrome 1
CRTAP	Osteogenesis imperfecta, type VII
CRX	Cone-rod dystrophy 2
CRX	Leber congenital amaurosis 7
CRYAA	Cataract 9, multiple types
CRYAB	Cardiomyopathy, dilated, 1II
CRYAB	Cataract 16, multiple types
CRYAB	Myopathy, myofibrillar, 2
CRYBA1	Cataract 10, multiple types
CRYBA2	Cataract 42
CRYBA4	Cataract 23
CRYBB1	Cataract 17, multiple types
CRYBB2	Cataract 3, multiple types
CRYBB3	Cataract 22, autosomal recessive
CRYGB	Cataract 39, multiple types, autosomal dominant
CRYGC	Cataract 2, multiple types
CRYGD	Cataract 4, multiple types
CRYGS	Cataract 20, multiple types
CRYM	Deafness, autosomal dominant 40
CSF1R	Leukoencephalopathy, diffuse hereditary, with spheroids
CSF2RA	Surfactant metabolism dysfunction, pulmonary, 4
CSF2RB	Surfactant metabolism dysfunction, pulmonary, 5
CSF3R	Neutropenia, severe congenital, 7, autosomal recessive
CSNK1D	Advanced sleep phase syndrome, familial, 2
CSNK2A1	Okur-Chung neurodevelopmental syndrome
CSPP1	Joubert syndrome 21
CSRP3	Cardiomyopathy, dilated, 1M
CSRP3	Cardiomyopathy, familial hypertrophic, 12
CST3	Cerebral amyloid angiopathy
CST3	Macular degeneration, age-related, 11
CSTA	Exfoliative ichthyosis, autosomal recessive, ichthyosis bullosa of Siemens-like, peeling skin syndrome 4
CSTA	Peeling skin syndrome 4
CSTB	Epilepsy, progressive myoclonic 1A (Baltic)
CTC1	Cerebroretinal microangiopathy with calcifications and cysts 1
CTCF	Mental retardation, autosomal dominant 21
CTDP1	Congenital cataracts, facial dysmorphism, and neuropathy
CTLA4	Autoimmune lymphoproliferative syndrome, type V
CTNNA1	Macular dystrophy, patterned, 2
CTNNA3	Arrhythmogenic right ventricular dysplasia 13
CTNNB1	Mental retardation, autosomal dominant 19
CTNNB1	Exudative vitreoretinopathy 7
CTNND1	Blepharocheilodontic syndrome 2
CTNND1	Cleft lip/Palate_CTNND1
CTNS	Cystinosis
CTPS1	Immunodeficiency 24
CTRC	Hereditary Pancreatitis_CTRC
CTSA	Galactosialidosis
CTSC	Papillon-Lefèvre syndrome
CTSD	Ceroid lipofuscinosis, neuronal, 10
CTSF	Ceroid lipofuscinosis, neuronal, 13
CTSK	Pycnodysostosis
CUBN	Megaloblastic anemia-1, Finnish type
CUL3	Pseudohypoaldosteronism type IIE_CUL3
CUL4B	Mental retardation, X-linked, syndromic 15 (Cabezas type)
CUL7	3M syndrome 1
CWF19L1	Spinocerebellar ataxia, autosomal recessive 17
CX3CR1	Macular degeneration, age-related, 12
CXCR4	Warts, hypogammaglobulinemia, infections, and myelokathexis 2
CYB5A	Methemoglobinemia, type IV
CYB5R3	Methemoglobinemia, type I and type II
CYBA	Chronic granulomatous disease, autosomal, due to deficiency of CYBA
CYBB	Chronic granulomatous disease, X-linked
CYBB	Immunodeficiency 34, mycobacteriosis, X-linked
CYC1	Mitochondrial complex III deficiency, nuclear type 6
CYCS	Thrombocytopenia 4
CYLD	Brooke-Spiegler syndrome
CYP11A1	Adrenal insufficiency, congenital, with 46XY sex reversal, partial or complete
CYP11B1	Adrenal hyperplasia, congenital, due to 11-beta-hydroxylase deficiency
CYP11B1	Hyperaldosteronism, familial, type I
CYP11B2	Hypoaldosteronism, congenital, due to CMO I deficiency
CYP17A1	17-alpha-hydroxylase/17,20-lyase deficiency
CYP19A1	Aromatase deficiency
CYP1B1	Glaucoma 3A, primary open angle, congenital, juvenile, or adult onset
CYP1B1	Peters anomaly_CYP1B1
CYP21A2	Adrenal hyperplasia, congenital, due to 21-hydroxylase deficiency
CYP24A1	Infantile hypercalcemia
CYP26A1	Hirschsprung_candidate_CYP26A1
CYP26B1	Craniosynostosis with radiohumeral fusions and other skeletal and craniofacial anomalies
CYP26C1	Focal facial dermal dysplasia 4
CYP27A1	Cerebrotendinous Xanthomatosis
CYP27B1	Vitamin D-dependent rickets, type I
CYP2R1	Vitamin D hydroxylation-deficient rickets, type Ib
CYP2U1	Spastic paraplegia 56, autosomal recessive
CYP4F22	Ichthyosis, congenital, autosomal recessive 5
CYP4V2	Bietti crystalline corneoretinal dystrophy
CYP7B1	Bile acid synthesis defect, congenital, 3
CYP7B1	Spastic paraplegia 5A
D2HGDH	D-2-hydroxyglutaric aciduria 1
DAG1	Muscular dystrophy-dystroglycanopathy (congenital with brain and eye anomalies), type A, 9
DAG1	Muscular dystrophy, limb-girdle, type 2P
DARC	Duffy blood group
DARS	Hypomyelination with brainstem and spinal cord involvement and leg spasticity
DARS2	Leukoencephalopathy with brain stem and spinal cord involvement and lactate elevation
DBH	Dopamine beta-hydroxylase deficiency
DBT	Maple syrup urine disease, type II
DCAF17	Woodhouse-Sakati syndrome
DCAF8	Giant axonal neuropathy 2, autosomal dominant
DCC	Mirror movements, congenital
DCC	Split brain syndrome
DCC	Gaze palsy, horizontal, with progressive scoliosis 2
DCDC2	Deafness, autosomal recessive 66
DCDC2	Nephronophthisis 19
DCDC2	Renal Hepatic Ciliopathy
DCHS1	Van Maldergem syndrome 1
DCLRE1B	Dyskeratosis congenita like_DCLRE1B
DCLRE1C	OMENN Syndrome 1
DCLRE1C	Severe combined immunodeficiency, Athabascan type
DCN	Congenital stromal corneal dystrophy
DCPS	Al-Raqad syndrome
DCTN1	Neuronopathy, distal hereditary motor, type VIIB
DCTN1	Perry syndrome
DCX	Lissencephaly, X-linked
DDB2	Xeroderma pigmentosum, group E, DDB-negative subtype
DDC	Aromatic L-amino acid decarboxylase deficiency
DDHD1	Spastic paraplegia 28, autosomal recessive
DDHD2	Spastic paraplegia 54, autosomal recessive
DDOST	Congenital disorder of glycosylation, type Ir
DDR2	Spondylometaepiphyseal dysplasia short limb-hand type
DDX11	Warsaw Breakage Syndrome
DDX3X	Mental retardation, X-linked 102
DDX58	Singleton-Merten syndrome 2
DDX59	Orofaciodigital syndrome V
DEAF1	Mental retardation, autosomal dominant 24
DECR1	Dienoyl-CoA reductase deficiency
DENND5A	Epileptic encephalopathy, early infantile, 49
DEPDC5	Epilepsy, familial focal, with variable foci 1
DES	Cardiomyopathy, dilated, 1I
DES	Muscular dystrophy, limb-girdle, type 2R
DES	Myopathy, myofibrillar, 1
DES	Inclusion body myopathy / myositis DES
DFNA5	Deafness, autosomal dominant 5
DFNB31	Deafness, autosomal recessive 31
DFNB31	Usher syndrome, type 2D
DFNB59	Deafness, autosomal recessive 59
DGAT1	Diarrhea 7
DGKE	Hemolytic uremic syndrome, atypical, susceptibility to, 7
DGKE	Nephrotic syndrome, type 7
DGUOK	Mitochondrial DNA depletion syndrome 3 (hepatocerebral type)
DGUOK	Progressive external ophthalmoplegia with mitochondrial DNA deletions, autosomal recessive 4
DGUOK	Spinal muscular atrophy, recessive, proximal_DGUOK
DHCR24	Desmosterolosis
DHCR7	Smith Lemli Opitz syndrome
DHDDS	Retinitis pigmentosa 59
DHDDS	Developmental delay and seizures with or without movement abnormalities
DHFR	Megaloblastic anemia due to dihydrofolate reductase deficiency
DHH	46XY sex reversal 7
DHODH	Miller syndrome
DHTKD1	Charcot-Marie-Tooth disease, axonal, type 2Q
DIABLO	Deafness, autosomal dominant 64
DIAPH1	Deafness, autosomal dominant 1
DIAPH2	Premature ovarian failure 2A
DIAPH3	Auditory neuropathy, autosomal dominant, 1
DICER1	Pleuropulmonary blastoma
DIS3L2	Perlman syndrome
DISP1	Congenital diaphragmatic hernia candidate_DISP1
DKC1	Dyskeratosis congenita, X-linked
DLAT	Pyruvate dehydrogenase E2 deficiency
DLC1	Nephrotic syndrome_DLC1
DLD	Dihydrolipoamide dehydrogenase deficiency
DLG3	Mental retardation, X-linked 90
DLL3	Spondylocostal dysostosis 1, autosomal recessive
DLL4	Adams-Oliver syndrome 6
DLX3	Trichodontoosseous syndrome
DLX5	Split-hand/foot malformation 1 with sensorineural hearing loss
DMBX1	Dominant epilepsy with developmental delay and poor weight gain
DMC1	Premature ovarian failure_DMC1
DMC1	Spermatogenic failure_DMC1
DMD	Cardiomyopathy, dilated, 3B
DMD	Duchenne/Becker
DMGDH	Dimethylglycine dehydrogenase deficiency
DMP1	Hypophosphatemic rickets, autosomal recessive
DMRT1	46XY ovotesticular DSD
DMXL2	Polyendocrine-polyneuropathy syndrome
DMXL2	Deafness, autosomal dominant 71
DNA2	Progressive external ophthalmoplegia with mitochondrial DNA deletions, autosomal dominant, 6
DNA2	Seckel syndrome 8
DNAAF1	Ciliary dyskinesia, primary, 13
DNAAF2	Ciliary dyskinesia, primary, 10
DNAAF3	Ciliary dyskinesia, primary, 2
DNAH1	spermatogenic failure 18
DNAH1	Ciliary dyskinesia, primary, 37
DNAH11	Ciliary dyskinesia, primary, 7
DNAH5	Ciliary dyskinesia, primary, 3
DNAI1	Ciliary dyskinesia, primary, 1
DNAI2	Ciliary dyskinesia, primary, 9
DNAJB13	Ciliary dyskinesia, primary, 34
DNAJB2	Spinal muscular atrophy, distal, autosomal recessive, 5
DNAJB6	Distal myopathy_DNAJB6
DNAJB6	Muscular dystrophy, limb-girdle, type 1E
DNAJB6	Myopathy, myofibrillar
DNAJC12	Hyperphenylalaninemia, Dystonia, and Intellectual Disability.
DNAJC19	3-Methylglutaconic aciduria (other types) V
DNAJC19	Dilated and noncompaction cardiomyopathy, anemia, ataxia, and male genital anomalies
DNAJC19	Dilated cardiomyopathy with ataxia
DNAJC21	Bone marrow failure syndrome 3
DNAJC21	Schwachman Diamond syndrome 2
DNAJC3	Ataxia, combined cerebellar and peripheral, with hearing loss and diabetes mellitus
DNAJC5	Ceroid lipofuscinosis, neuronal, 4
DNAJC6	Parkinson disease 19, juvenile-onset
DNAL1	Ciliary dyskinesia, primary, 16
DNAL4	Mirror movements 3
DNM1	Epileptic encephalopathy, early infantile, 31
DNM1L	Encephalopahty, lethal, due to defective mitochondrial peroxisomal fission 1
DNM1L	Optic atrophy 5
DNM2	Charcot-Marie-Tooth disease, axonal, type 2M
DNM2	Charcot-Marie-Tooth disease, dominant intermediate B
DNM2	Lethal congenital contracture syndrome 5
DNM2	Myopathy, centronuclear
DNMT1	Neuropathy, hereditary sensory, type IE
DNMT3A	Tatton-Brown-Rahman syndrome
DNMT3A	Epileptic encephalopathy_DNMT3A
DNMT3B	Immunodeficiency-centromeric instability-facial anomalies syndrome 1
DOCK2	Immunodeficiency 40
DOCK6	Adams-Oliver syndrome 2
DOCK7	Epileptic encephalopathy, early infantile, 23 with cortical blindness
DOCK8	Hyper-IgE recurrent infection syndrome, autosomal recessive
DOCK8	Mental retardation, autosomal dominant 2
DOK7	Myasthenic syndrome, congenital, 10
DOLK	Congenital disorder of glycosylation, type Im
DONSON	Microcephaly, short stature, and limb abnormalities
DPAGT1	Congenital disorder of glycosylation, type Ij
DPAGT1	Myasthenic syndrome, congenital, 13, with tubular aggregates
DPH1	Developmental delay with short stature, dysmorphic features, and sparse hair
DPM1	Congenital disorder of glycosylation, type Ie
DPM2	Congenital disorder of glycosylation, type Iu
DPM3	Congenital disorder of glycosylation, type Io
DPP6	Mental retardation, autosomal dominant 33
DPP6	Ventricular fibrillation, paroxysmal familial, 2
DPY19L2	Spermatogenic failure 9
DPYD	Dihydropyrimidine dehydrogenase deficiency
DRAM2	Cone-rod dystrophy 21
DRC1	Ciliary dyskinesia, primary, 21
DSC2	Arrhythmogenic right ventricular dysplasia 11
DSC3	Hypotrichosis and recurrent skin vesicles
DSE	Ehlers-Danlos syndrome, musculocontractural type 2
DSG1	Erythroderma, congenital, with palmoplantar keratoderma, hypotrichosis, and hyper IgE
DSG2	Arrhythmogenic right ventricular dysplasia 10
DSG2	Cardiomyopathy, dilated, 1BB
DSG4	Hypotrichosis 6
DSG4	Hypotrichosis, localized, autosomal recessive
DSP	Arrhythmogenic right ventricular dysplasia 8
DSP	Dilated cardiomyopathy with woolly hair and keratoderma
DSP	Epidermolysis bullosa, lethal acantholytic
DSPP	Deafness, autosomal dominant 39, with dentinogenesis
DSPP	Dentin dysplasia, type II
DST	Epidermolysis bullosa simplex, autosomal recessive 2
DST	Neuropathy, hereditary sensory and autonomic, type VI
DSTYK	Autosomal-Recessive complicated spastic paraparesis
DSTYK	Congenital anomalies of kidney and urinary tract, susceptibility to
DSTYK	Spastic paraplegia 23
DTHD1	Leber congenital amaurosis_DHDT1
DTNA	Left ventricular noncompaction 1, with or without congenital heart defects
DTNBP1	Hermansky-Pudlak syndrome 7
DUOX2	Thyroid dyshormonogenesis 6
DUOXA2	Thyroid dyshormonogenesis 5
DUSP6	Hypogonadotropic hypogonadism 19 with or without anosmia
DVL1	Robinow syndrome, autosomal dominant 2
DVL3	Robinow syndrome, autosomal dominant 3
DYM	Dyggve-Melchior-Clausen syndrome
DYM	Smith-McCort dysplasia 1
DYNC1H1	Charcot-Marie-Tooth disease, axonal, type 2O
DYNC1H1	Mental retardation, autosomal dominant 13
DYNC1H1	Spinal muscular atrophy, dominant, proximal 1
DYNC2H1	Short rib-polydactyly syndrome, type 3
DYNC2LI1	Short-rib throacic dysplasia 15 with polydactyly
DYNC2LI1	Ellis-van Creveld syndrome_DYNC2LI1
DYRK1A	Mental retardation, autosomal dominant 7
DYSF	Muscular dystrophy, limb-girdle, type 2B
DYSF	Myopathy, distal, with anterior tibial onset (Myoshi)
DYX1C1	Ciliary dyskinesia, primary, 25
EARS2	Combined oxidative phosphorylation deficiency 12
EBF3	ENCEPHALOPATHY, ATAXIA
EBP	Chondrodysplasia punctata, X-linked dominant
ECE1	Hirschsprung disease, cardiac defects, and autonomic dysfunction
ECEL1	Arthrogryposis, distal, type 5D
ECHS1	Mitochondrial short-chain enoyl-CoA hydratase 1 deficiency
ECM1	Lipid proteinosis / Urbach-Wiethe disease
EDA	Ectodermal dysplasia 1, hypohidrotic, X-linked
EDA	Tooth agenesis, selective, X-linked 1
EDAR	Ectodermal dysplasia 10A, hypohidrotic/hair/nail type, autosomal dominant
EDAR	Ectodermal dysplasia 10B, hypohidrotic/hair/tooth type, autosomal recessive
EDARADD	Ectodermal dysplasia 11a, hypohidrotic/hair/tooth type, autosomal dominant
EDC3	Mental retardation, autosomal recessive 50
EDN1	Auriculocondylar syndrome 3
EDN3	Waardenburg syndrome, type 4B
EDN3	Hirschsprung disease, susceptibility to, 4
EDNRA	Mandibulofacial Dysostosis with Alopecia
EDNRB	Waardenburg syndrome, type 4A
EDNRB	Hirschsprung disease, susceptibility to, 2
EEF1A2	Epileptic encephalopathy, early infantile, 33
EEF1A2	Mental retardation, autosomal dominant 38
EEF1A2	dilated cardiomyopathy, failure to thrive, global developmental delay, epilepsy and early death
EEF2	Spinocerebellar ataxia 26
EFEMP1	Doyne honeycomb degeneration of retina
EFEMP2	Cutis laxa, autosomal recessive, type IB
EFNB1	Craniofrontonasal dysplasia
EFTUD2	Mandibulofacial dysostosis, Guion-Almeida type
EGF	Hypomagnesemia 4, renal
EGFR	Familial Lung Cancer_EGFR
EGLN1	Erythrocytosis, familial, 3
EGR2	Charcot-Marie-Tooth disease, type 1D
EGR2	Charcot-Marie-Tooth disease, type 4E
EHHADH	Fanconi renotubular syndrome 3
EHMT1	Kleefstra syndrome
EIF2AK3	Wolcott-Rallison dysplasia
EIF2AK3	Wolcott-Rallison syndrome
EIF2AK4	Pulmonary venoocclusive disease 2
EIF2B1	Leukoencephalopathy with vanishing white matter 1
EIF2B2	Leukoencephalopathy with vanishing white matter 2
EIF2B3	Leukoencephalopathy with vanishing white matter 3
EIF2B4	Leukoencephalopathy with vanishing white matter 4
EIF2B5	Leukoencephalopathy with vanishing white matter 5
EIF2S3	Mental retardation, X-linked syndromic (MEHMO)
EIF4A3	Robin sequence with cleft mandible and limb anomalies
EIF4G1	Parkinson disease 18
EIF4H	Williams syndrome critical region_EIF4H
ELAC2	Combined oxidative phosphorylation deficiency 17
ELANE	Neutropenia, severe congenital 1, autosomal dominant
ELMO2	Autosomal-recessive intraosseous vascular malformations
ELMOD2	Pulmonary fibrosis, idiopathic, susceptibility to_ELMOD2
ELMOD3	Deafness, autosomal recessive 88
ELN	Aortic supravalvular stenosis
ELN	Cutis laxa, AD
ELN	Cutis laxa, autosomal dominant
ELOVL4	Spinocerebellar ataxia 34
ELOVL4	Stargardt disease 3
ELOVL5	Spinocerebellar ataxia 38
ELP2	Mental retardation, autosomal recessive 58
ELP4	Aniridia 2
EMC1	Cerebellar atrophy, visual impairment, and psychomotor retardation
EMD	Emery-Dreifuss muscular dystrophy 1, X-linked
EMG1	Bowen-Conradi syndrome
EML1	Band heterotopia
EMP2	Nephrotic syndrome, type 10
EMX2	Disorders of sex development_EMX2
ENAM	Amelogenesis imperfecta, type IB
ENAM	Amelogenesis imperfecta, type IC
ENG	Telangiectasia, hereditary hemorrhagic, type 1
ENO3	Glycogen storage disease XIII
ENPP1	Cole disease
ENPP1	Hypophosphatemic rickets, autosomal recessive, 2
ENTPD1	Spastic paraplegia 64
EOGT	Adams-Oliver syndrome 4
EP300	Rubinstein-Taybi syndrome 2
EPAS1	Erythrocytosis, familial, 4
EPB41	Elliptocytosis-1
EPB41L1	Mental retardation, autosomal dominant 11
EPB42	Hereditary spherocytosis type 5
EPCAM	Colorectal cancer, hereditary nonpolyposis, type 8
EPCAM	Diarrhea 5, with tufting enteropathy, congenital
EPG5	Vici syndrome
EPHA2	Cataract 6, multiple types
EPHB4	Hydrops fetalis, nonimmune, and/or atrial septal defect
EPHB4	Capillary malformation_EPHB4
EPHX1	Hypercholanemia, familial 2
EPM2A	Epilepsy, progressive myoclonic 2A (Lafora)
EPO	Erythrocytosis, familial, 5
EPO	Diamond-Blackfan anemia-like
EPOR	Erythrocytosis, familial, 1
EPS8	Deafness, autosomal recessive 102
EPT1	Spastic paraplegia due to Kennedy pathway phospholipid biosynthesis.
ERBB3	Lethal congenital contracture syndrome 2
ERBB4	Amyotrophic lateral sclerosis 19
ERBB4	Hirschsprung_candidate_ERBB4
ERCC1	Cerebrooculofacioskeletal syndrome 4
ERCC2	Cerebrooculofacioskeletal syndrome 2
ERCC2	Trichothiodystrophy, nonphotosensitive 1
ERCC2	Xeroderma pigmentosum, group D
ERCC3	Trichothiodystrophy, nonphotosensitive 2
ERCC3	Xeroderma pigmentosum, group B
ERCC4	Fanconi anemia, complementation group Q
ERCC4	Xeroderma pigmentosum, group F
ERCC5	Cerebrooculofacioskeletal syndrome 3
ERCC5	Xeroderma pigmentosum, group G
ERCC6	Cerebrooculofacioskeletal syndrome 1
ERCC6	Cockayne syndrome, type B
ERCC6	Macular degeneration, age-related, 5
ERCC6	Premature ovarian failure 11
ERCC6	UV-sensitive syndrome 1
ERCC6L2	Bone marrow failure syndrome 2
ERCC8	Cockayne syndrome, type A
ERCC8	UV-sensitive syndrome 2
ERF	Craniosynostosis 4
ERLIN1	Spastic paraplegia 62, autosomal recessive
ERLIN2	Spastic paraplegia 18
ERMAP	Radin blood groups
ERMAP	Sciana blood groups
ESCO2	Roberts Syndrome
ESPN	Deafness, autosomal recessive 36
ESR1	Estrogen resistance_ESR1
ESR2	Estrogen resistance_ESR2
ESRRB	Deafness, autosomal recessive 35
ETFA	Glutaric acidemia IIA
ETFB	Glutaric acidemia IIB
ETFDH	Glutaric acidemia IIC
ETHE1	Ethylmalonic encephalopathy
ETV6	Thrombocytopenia 5
ETV6	Leukemia, Acute Myeloid, Familial 3
EVC	Ellis-van Creveld syndrome
EVC	Weyers acrofacial dysostosis 1
EVC2	Weyers acrofacial dysostosis 2
EVC2	Ellis-van Creveld syndrome_EVC2
EXOSC2	Short stature, hearing loss, retinitis pigmentosa, and distinctive facies
EXOSC3	Pontocerebellar hypoplasia, type 1B
EXOSC3	SMA + cerebellar hypoplasia_EXOSC3
EXOSC8	Pontocerebellar hypoplasia, type 1C
EXPH5	Epidermolysis bullosa, nonspecific, autosomal recessive
EXT1	Hereditary multiple exostoses, type I
EXT2	Hereditary multiple exostoses, type II
EXTL3	IMMUNOSKELETAL DYSPLASIA WITH NEURODEVELOPMENTAL ABNORMALITIES
EYA1	Brachiootic syndrome 1
EYA1	Branchiootic syndrome 1
EYA1	Otofaciocervical syndrome
EYA4	Cardiomyopathy, dilated, 1J
EYA4	Deafness, autosomal dominant 10
EYS	Retinitis pigmentosa 25
EZH2	Weaver syndrome 1
F10	Factor X deciciency
F11	Factor XI deficiency
F12	Factor XII deficiency
F13A1	Factor 13A deficiency
F13B	Factor 13B deficiency
F2	Hypoprothrombinemia / Dysprothrombinemia
F5	Factor V deficiency
F7	Factor VII deficiency
F8	Hemophilia A
F9	Hemophilia B
FA2H	Fatty Acid Hydroxylase Neurodegeneration
FA2H	Spastic paraplegia 35
FADD	Infections, recurrent, with encephalopathy, hepatic dysfunction, and cardiovasuclar malformations
FAH	Tyrosinemia, type I
FAM105B	Autoinflammation, panniculitis, and dermatosis syndrome
FAM111A	Kenny-Caffey syndrome, type 2
FAM111B	Poikiloderma, hereditary fibrosing, with tendon contractures, myopathy, and pulmonary fibrosis
FAM126A	Leukodystrophy, hypomyelinating, 5
FAM134B	Neuropathy, hereditary sensory and autonomic, type IIB
FAM161A	Retinitis pigmentosa 28
FAM177A1	Macrocephaly, intellectual disability, dolichocephaly, mild obesity
FAM189A2	Deafness, autosomal dominant 51_FAM189A2
FAM20A	Amelogenesis imperfecta type IG and gingival fibromatosis syndrome
FAM20C	Raine syndrome
FAM58A	STAR syndrome
FAM65B	Deafness, autosomal recessive 104
FAM83H	Amelogenesis imperfecta, type III
FAN1	Hereditary Colorectal Cancer
FAN1	Interstitial nephritis, karyomegalic
FANCA	Fanconi anemia, complementation group A
FANCB	Fanconi anemia, complementation group B
FANCC	Fanconi anemia, complementation group C
FANCD2	Fanconi anemia, complementation group D2
FANCE	Fanconi anemia, complementation group E
FANCF	Fanconi anemia, complementation group F
FANCG	Fanconi anemia, complementation group G
FANCI	Fanconi anemia, complementation group I
FANCL	Fanconi anemia, complementation group L
FANCM	Fanconi anemia, complementation group M
FANCM	Spermatogenic failure 28
FANCM	Premature ovarian failure 15
FAR1	Peroxisomal fatty acyl-CoA reductase 1 disorder
FARS2	Combined oxidative phosphorylation deficiency 14
FARS2	Spastic paraplegia 77
FARSB	Multi-system Pulmonary Disease
FAS	Autoimmune lymphoproliferative syndrome, type 1a
FASLG	Autoimmune lymphoproliferative syndrome, type IB
FASTKD2	Mitochondrial complex IV deficiency_FASTKD2
FAT2	Spinocerebellar ataxia 45
FAT4	Hennekam lymphangiectasia-lymphedema syndrome 2
FAT4	Van Maldergem syndrome 2
FBLIM1	chronic recurrent multifocal osteomyelitis
FBLN1	Synpolydactyly, 3/3'4, associated with metacarpal and metatarsal synostoses
FBLN5	Charcot-Marie-Tooth disease, type 1
FBLN5	Cutis laxa, autosomal dominant 2
FBLN5	Cutis laxa, autosomal recessive, type IA
FBLN5	Macular degeneration, age-related, 3
FBN1	Marfan syndrome
FBN1	Weill-Marchesani syndrome 2, dominant
FBN1	Geleophysic dysplasia 2
FBN2	Contractural arachnodactyly, congenital
FBP1	Fructose-1,6-bidphosphatase deficiency
FBXL4	Mitochondrial DNA depletion syndrome 13 (encephalomyopathic type)
FBXO11	intellectual developmental disorder with dysmorphic facies and behavioral abnormalities
FBXO31	Mental retardation, autosomal recessive 45
FBXO38	Neuronopathy, distal hereditary motor, type IID
FBXO7	Parkinson disease 15, autosomal recessive
FCGR3A	Immunodeficiency 20
FCN3	Immunodeficiency due to ficolin 3 deficiency
FECH	Protoporphyria, erythropoietic, autosomal recessive
FERMT1	Kindler syndrome
FERMT3	Leukocyte adhesion deficiency, type III
FEZF1	Hypogonadotropic hypogonadism 22 with or without anosmia
FGA	Afibrinogenemia, congenital 1
FGA	Amyloidosis, 3 or more types
FGA	Dysfibrinogenemia, congenital 1
FGB	Dysfibrinogenemia, congenital 2
FGB	Afibrinogenemia, congenital 2
FGD1	Aarskog-Scott syndrome
FGD1	Mental retardation, X-linked syndromic 16 / Aarskog-Scott syndrome
FGD3	Glucocorticoid deficiency 3
FGD4	Charcot-Marie-Tooth disease, type 4H
FGF10	LADD syndrome_FGF10
FGF12	Epileptic encephalopathy, early infantile, 47
FGF14	Spinocerebellar ataxia 27
FGF16	Metacarpal 4-5 fusion
FGF17	Hypogonadotropic hypogonadism 20 with or without anosmia
FGF20	Renal hypodysplasia/aplasia 2
FGF23	Hypophosphatemic rickets, autosomal dominant
FGF23	Tumoral calcinosis, hyperphosphatemic, familial 1
FGF3	Deafness with microtia and microdontia
FGF8	Hypogonadotropic hypogonadism 6 with or without anosmia
FGF9	Multiple synostoses syndrome 3
FGF9	Disorders of sex development_FGF9
FGFR1	Hypogonadotropic hypogonadism 2 with or without anosmia
FGFR1	Jackson-Weiss syndrome, Pfeiffer syndrome, Trigonocephaly 1
FGFR2	Apert syndrome, Crouzon syndrome, Jackson-Weiss syndrome, Saethre-Chotzen syndrome
FGFR2	LADD syndrome_FGFR2
FGFR3	Achondroplasia
FGFR3	Muenke syndrome
FGFR3	Thanatophoric dysplasia, type I, type 2
FGFR3	LADD syndrome_FGFR3
FGG	Dysfibrinogenemia, congenital 3
FGG	Afibrinogenemia, congenital 3
FH	Leiomyomatosis and renal cell cancer
FHL1	Emery-Dreifuss muscular dystrophy 6, X-linked
FHL1	Scapuloperoneal myopathy, X-linked dominant
FHL1	X-linked myopathy with postural muscle atrophy (XMPMA)
FIBP	Thauvin-Robinet-Faivre syndrome
FIG4	Amyotrophic lateral sclerosis 11
FIG4	Charcot-Marie-Tooth disease, type 4J
FIGLA	Premature ovarian failure 6
FITM2	deafness-dystonia syndrome
FKBP10	Osteogenesis imperfecta, type XI
FKBP14	Ehlers Danlos with myopathy
FKBP14	Ehlers-Danlos syndrome with progressive kyphoscoliosis, myopathy, and hearing loss
FKRP	Muscular dystrophy-dystroglycanopathy (congenital with brain and eye anomalies), type A5, B5, C5
FKRP	Muscular dystrophy, limb-girdle, type 2I
FKTN	Cardiomyopathy, dilated, 1X
FKTN	Muscular dystrophy-dystroglycanopathy (congenital with brain and eye anomalies), type A4, B4, C4
FKTN	Muscular dystrophy, limb-girdle, type 2M
FLCN	Birt-Hogg-Dube syndrome
FLG	Ichthyosis vulgaris
FLI1	Bleeding disorder, platelet-type, 21
FLNA	Cardiac valvular dysplasia, X-linked
FLNA	Ehlers-Danlos syndrome and periventricular nodular heterotopia
FLNA	FG syndrome 2
FLNA	FLNA related thrombocytopenia
FLNA	Frontometaphyseal dysplasia 1
FLNA	Periventricular nodular heterotopia 1
FLNA	Congenital short bowel syndrome_FLNA
FLNB	Atelosteogenesis, type I, type III
FLNC	Cardiomyopathy, familial hypertrophic, 26
FLNC	Cardiomyopathy, familial restrictive 5
FLNC	Myopathy, distal, 4
FLNC	Myopathy, myofibrillar, 5
FLRT1	Spastic paraplegia 68, autosomal recessive
FLRT3	Hypogonadotropic hypogonadism 21 with anosmia
FLT4	Lymphedema, hereditary, IA
FLVCR1	Ataxia, posterior column, with retinitis pigmentosa
FLVCR2	Proliferative vasculopathy and hydraencephaly-hydrocephaly syndrome
FMN2	Mental retardation, autosomal recessive 47
FMO3	Trimethylaminuria
FMR1	Premature ovarian failure 1
FN1	Glomerulopathy with fibronectin deposits 2
FN1	Spondylometaphyseal Dysplasia with Corner Fractures
FOLR1	Neurodegeneration due to cerebral folate transport deficiency
FOLR1	Neurodegeneration due to folate transport deficiency
FOXC1	Axenfeld-Rieger syndrome, type 3
FOXC2	Lymphedema-distichiasis syndrome with renal disease and diabetes mellitus
FOXE1	Bamforth-Lazarus syndrome
FOXE3	Anterior segment mesenchymal dysgenesis / aphakia 2
FOXE3	Aortic aneurysm, familial thoracic 11, susceptibility to
FOXE3	Cataract 34, multiple types
FOXF1	Alveolar capillary dysplasia with misalignment of pulmonary veins
FOXG1	Rett syndrome, congenital variant
FOXH1	Heterotaxy_FOXH1
FOXI1	Enlarged vestibular aqueduct
FOXL2	Blepharophimosis, epicanthus inversus, and ptosis, type 2
FOXL2	Premature ovarian failure 3
FOXN1	T-cell immunodeficiency, congenital alopecia, and nail dystrophy
FOXP1	Mental retardation with language impairment and autistic features
FOXP2	Speech-language disorder-1
FOXP3	Immunodysregulation, polyendocrinopathy, and enteropathy, X-linked
FOXRED1	Leigh syndrome due to mitochondrial complex I deficiency_FOXRED1
FOXRED1	Mitochondrial complex I deficiency_FOXRED1
FPR1	Immunodeficiency_FPR1
FRAS1	Fraser syndrome 1
FREM1	Bifid nose with or without anorectal and renal anomalies
FREM1	Manitoba oculotrichoanal syndrome / trignocephaly
FREM2	Fraser syndrome 2
FRMD7	Nystagmus 1, congenital, X-linked
FRMPD4	Mental retardation, X-linked 104
FRRS1L	Epileptic encephalopathy, early infantile, 37
FSCN2	Retinitis pigmentosa 30
FSHB	Follicle-stimulating hormone deficiency, isolated
FSHR	Ovarian dysgenesis 1
FTCD	Glutamate formiminotransferase deficiency
FTH1	Hemochromatosis, type 5
FTL	Neurodegeneration with brain iron accumulation 3 (Neuroferritinopathy)
FTO	Growth retardation, developmental delay, coarse facies, and early death
FTSJ1	Mental retardation, X-linked 9
FUCA1	Fucosidosis
FUS	Amyotrophic lateral sclerosis 6
FUS	Amyotrophic lateral sclerosis 6, with or without frontotemporal dementia
FUT1	Bombay phenotype
FUT3	Lewis group
FUT8	Congenital disorder of glycosylation with defective fucosylation
FXN	Friedreich ataxia
FXYD2	Hypomagnesemia 2, renal
FYCO1	Cataract 18, autosomal recessive
FZD4	Exudative vitreoretinopathy 1
FZD6	Nail disorder, nonsyndromic congenital, 10, (claw-shaped nails)
G6PC	Glycogen storage disease Ia
G6PC3	Dursun syndrome
G6PC3	Neutropenia, severe congenital 4, autosomal recessive
G6PD	Hemolytic anemia due to G6PD deficiency
GAA	Glycogen storage disease II
GAA	Muscular dystrophy, limb-girdle, type 2V
GABBR2	Epileptic encephalopathy, early infantile, 59
GABBR2	Neurodevelopmental disorder with poor language and loss of hand skills
GABRA1	Epileptic encephalopathy, early infantile, 19
GABRB1	Epileptic encephalopathy, early infantile, 45
GABRB3	Epileptic encephalopathy, early infantile, 43
GABRD	Epilepsy, generalized, with febrile seizures plus, type 5
GABRG2	Epilepsy, generalized, with febrile seizures plus, type 3
GABRG2	Febrile seizures, familial, 8
GAD1	Cerebral palsy, spastic quadriplegic, 1
GAL	Epilepsy, familial temporal lobe, 8
GALC	Krabbe
GALE	Galactose epimerase deficiency
GALK1	Galactokinase deficiency with cataracts
GALNS	Mucopolysaccharidosis IVA (Morquio syndrome A)
GALNT3	Tumoral calcinosis, hyperphosphatemic, familial 2
GALT	Galactosemia
GAMT	Cerebral creatine deficiency syndrome 2
GAN	Giant axonal neuropathy-1
GANAB	Polycyctic kidney disease 3
GARS	Charcot-Marie-Tooth disease, axonal, type 2D
GARS	Neuronopathy, distal hereditary motor, type VA
GARS	Neuropathy, distal hereditary motor, type VA
GAS1	Brain malformation_GAS1
GATA1	Anemia, X-linked, with/without neutropenia and/or platelet abnormalities
GATA1	Thrombocytopenia with beta-thalassemia, X-linked
GATA1	Thrombocytopenia, X-linked, with or without dyserythropoietic anemia
GATA2	Emberger syndrome
GATA2	Immunodeficiency 21
GATA2	CAKUT 3
GATA2	Leukemia, Acute Myeloid, Familial 4
GATA3	Hypoparathyroidism, sensorineural deafness, and renal dysplasia
GATA4	Atrial septal defect 2
GATA4	Atrioventricular septal defect 4
GATA4	Testicular anomalies with or without congenital heart disease
GATA4	Tetrology of Fallot
GATA4	Ventricular septal defect 1
GATA4	Tetralogy of Fallot 2
GATA5	Congenital heart defects, multiple types, 5
GATA6	Atrial septal defect 9
GATA6	Atrioventricular septal defect 5
GATA6	Conotruncal heart malformations_GATA6
GATA6	Pancreatic agenesis and congenital heart defects
GATA6	Tetralogy of Fallot 3
GATAD1	Cardiomyopathy, dilated, 2B
GATAD2B	Mental retardation, autosomal dominant 18
GATM	Cerebral creatine deficiency syndrome 3
GBA	Gaucher
GBA	Parkinson disease, late-onset, susceptibility to
GBA2	Spastic paraplegia 46, autosomal recessive
GBE1	Glycogen storage disease IV
GCDH	Glutaricaciduria, type I
GCH1	Dystonia 5, Dopa responsive dystonia
GCH1	Hyperphenylalaninemia, BH4-deficient, B
GCK	Hyperinsulinemic hypoglycemia, familial, 3
GCK	Maturity-onset diabetes of the young, type II
GCLC	Hemolytic anemia due to gamma-glutamylcysteine synthetase deficiency
GCM2	Familial Isolated Hyperparathyroidism
GCM2	Hypoparathyroidism, familial isolated
GCNT2	Cataract 13 with adult i phenotype
GCNT2	Ii antigens
GCSH	Glycine encephalopathy_GCSH
GDAP1	Charcot-Marie-Tooth disease, axonal, type 2K
GDAP1	Charcot-Marie-Tooth disease, recessive intermediate, A
GDAP1	Charcot-Marie-Tooth disease, type 4A
GDF1	Tetralogy of Fallot 1
GDF1	Transposition of the great arteries, dextro-looped 3
GDF1	Conotruncal heart malformations_GDF1
GDF2	Telangiectasia, hereditary hemorrhagic, type 5
GDF3	Klippel-Feil syndrome 3, autosomal dominant
GDF3	Microphthalmia with coloboma 6
GDF3	Microphthalmia, isolated 7
GDF5	Acromesomelic dysplasia, Hunter-Thompson type
GDF5	Brachydactyly / du pan syndrome/ multiple synostoses
GDF5	Chondrodysplasia, Grebe type
GDF5	Multiple synostoses syndrome 2
GDF6	Klippel-Feil syndrome 1, autosomal dominant
GDF6	Leber congenital amaurosis 17
GDF6	Microphthalmia, isolated 4
GDF9	Premature ovarian failure 14
GDI1	Mental retardation, X-linked 41
GDNF	CAKUT 4
GDNF	Central hypoventilation 2
GDNF	Hirschsprung disease, susceptibility to, 3
GEMIN4	Neurodevelopmental disorder with microcephaly, cataracts, and renal abnormalities
GFAP	Alexander disease
GFER	Myopathy, mitochondrial progressive, with congenital cataract, hearing loss, and developmental delay
GFI1	Neutropenia, severe congenital 2, autosomal dominant
GFI1B	Bleeding disorder, platelet-type, 17
GFM1	Combined oxidative phosphorylation deficiency 1
GFPT1	Myasthenia, congenital, 12, with tubular aggregates
GGCX	Pseudoxanthoma elasticum-like disorder with multiple coagulation factor deficiency
GH1	Growth hormone deficiency, isolated, type IA, 1B, II
GH1	Kowarski syndrome
GHR	Laron dwarfism
GHRH	Gigantism due to GHRF hypersecretion
GHSR	short stature
GIF	Intrinsic factor deficiency
GIPC3	Deafness, autosomal recessive 15
GJA1	Atrioventricular septal defect 3
GJA1	Craniometaphyseal dysplasia, autosomal recessive
GJA1	Hypoplastic left heart syndrome 1
GJA1	Erythrokeratodermia variabilis et progressiva
GJA3	Cataract 14, multiple types
GJA5	Atrial fibrillation, familial, 11
GJA8	Cataract 1, multiple types
GJB1	Charcot-Marie-Tooth neuropathy, X-linked dominant, 1
GJB2	Deafness, autosomal dominant 3A
GJB2	Deafness, autosomal recessive 1A
GJB3	Deafness, autosomal dominant 2B
GJB3	Deafness, autosomal dominant, with peripheral neuropathy
GJB3	Deafness, digenic, GJB2/GJB3
GJB3	Erythrokeratodermia variabilis et progressiva 1
GJB4	Erythrokeratodermia variabilis et progressiva 2
GJB6	Deafness, autosomal dominant 3B
GJB6	Deafness, autosomal recessive 1B
GJB6	Ectodermal dysplasia 2, Clouston type
GJC2	Leukodystrophy, hypomyelinating, 2
GJC2	Lymphedema, hereditary, IC
GJC2	Spastic paraplegia 44
GK	Glycerol kinase deficiency
GLA	Fabry disease
GLA	Fabry disease, cardiac variant
GLB1	GM1 gangliosidosis
GLB1	Mucopolysaccharidosis type IVB (Morquio)
GLDC	Glycine encephalopathy_GLDC
GLDN	Lethal Arthrogryposis
GLDN	Lethal congenital contracture syndrome 11
GLE1	Arthrogryposis, lethal, with anterior horn cell disease
GLE1	Lethal congenital contracture syndrome 1
GLI1	Ellis-van Creveld syndrome_GLI1
GLI2	Holoprosencephaly-9
GLI3	Greig cephalopolysyndactyly syndrome
GLIS2	Nephronophthisis 7
GLIS3	Diabetes mellitus, neonatal, with congenital hypothyroidism
GLMN	Glomuvenous malformations
GLRA1	Hyperekplexia, hereditary 1
GLRB	Hyperekplexia 2
GLRX5	Anemia, sideroblastic 3, pyridoxine-refractory, autosomal recessive
GLUD1	Hyperinsulinism-hyperammonemia syndrome
GLUD1	Hyperinsulinism-hyperammonemia syndrome, 6
GLUL	Glutamine deficiency, congenital
GLYCTK	D-glyceric aciduria
GM2A	AB Variant (GM2 gangliosidoses)
GM2A	GM2 gangliosidosis AB variant
GMNN	Meier-Gorlin syndrome 6
GMPPA	Alacrima, achalasia, and mental retardation syndrome
GMPPB	Muscular dystrophy-dystroglycanopathy (congenital with brain and eye anomalies), type A14, B14, C14
GMPPB	Muscular dystrophy, limb-girdle, type 2T
GNA11	Hypocalciuric hypercalcemia, type II
GNA14	Congenital and Sporadic Vascular Tumors
GNAI3	Auriculocondylar syndrome 1
GNAL	Dystonia 25
GNAO1	Epileptic encephalopathy, early infantile, 17
GNAO1	Neurodevelomental disorder with Iinvoluntary movements; NEDIM
GNAQ	Sturge-Weber syndrome
GNAS	ACTH-independent macronodular adrenal hyperplasia
GNAS	McCune-Albright syndrome
GNAS	Pseudohypoaldosteronism, type IA
GNAS	Pseudohypoaldosteronism, type IC
GNAS	Pseudohypoparathyroidism, type IB_GNAS
GNAT1	Night blindness, congenital stationary, autosomal dominant 3
GNAT1	Night blindness, congenital stationary, type 1G
GNAT2	Achromatopsia 4
GNB1	Mental retardation, autosomal dominant 42
GNB3	Night blindness, congenital stationary, autosomal recessive
GNB3	Night blindness, congenital stationary, type 1H
GNB4	Charcot-Marie-Tooth disease, dominant intermediate F
GNB5	Language delay and ADHD/cognitive impairment with or without cardiac arrhythmia
GNE	CDG candidate
GNE	Inclusion body myopathy, autosomal recessive, 2 (Nonaka)
GNMT	Glycine N-methyltransferase deficiency
GNPAT	Chondrodysplasia punctata, rhizomelic, type 2
GNPAT	Rhizomelic chondrodysplasia punctata, type 2
GNPTAB	I cell disease / Mucolipidosis II alpha/beta
GNPTG	Mucolipidosis III gamma
GNRH1	Hypogonadotropic hypogonadism 12 with or without anosmia
GNRHR	Hypogonadotropic hypogonadism 7 with or without anosmia
GNS	Mucopolysaccharidosis type IIID / San Filippo syndrome D
GORAB	Geroderma osteodysplasticum
GOSR2	Epilepsy, progressive myoclonic 6
GP1BA	Bernard Soulier syndrome, type A1 (recessive), type A2 (dominant)
GP1BB	Bernard Soulier syndrome, type B
GP6	Bleeding disorder, platelet-type, 11
GP9	Bernard Soulier syndrome, type C
GPC3	Simpson-Golabi-Behmel syndrome, type 1
GPC6	Omodysplasia 1
GPD1	Hypertriglyceridemia, transient infantile
GPD1L	Brugada syndrome 2
GPHN	Molybdenum cofactor deficiency C
GPI	Hemolytic anemia, nonspherocytic, due to glucose phosphate isomerase deficiency
GPNMB	Autosomal-Recessive Amyloidosis Cutis Dyschromica
GPR125	Retinitis pigmentosa (autosomal recessive)
GPR125	Retinitis pigmentosa_GPR125
GPR126	Lethal congenital contracture syndrome 9
GPR143	Nystagmus 6, congenital, X-linked
GPR143	Ocular albinism, type I
GPR179	Night blindness, congenital stationary (complete), 1E, autosomal recessive
GPR56	Polymicrogyria, bilateral frontoparietal
GPR64	X-Linked congenital bilateral absence of Vas Deferens
GPR68	Amelogenesis imperfecta, hypomaturation type, IIA6
GPR98	Febrile seizures, familial, 4
GPR98	Usher syndrome, type 2C
GPRASP2	HEARING LOSS-X-LINKED SYNDROMIC
GPSM2	Chudley-McCullough syndrome
GPSM2	Deafness, autosomal recessive 82/ Chudley-McCullough syndrome
GPT2	Mental retardation, autosomal recessive 49
GPX1	Hemolytic anemia due to glutathione peroxidase deficiency
GPX4	Spondylometaphyseal dysplasia, Sedaghatian type
GREM1	Hereditary mixed Polyposis
GREM1	GREM1 related colon cancer
GREM2	Tooth agenesis, selective, 9
GRHL2	Deafness, autosomal dominant 28
GRHL2	Corneal dystrophy, posterior polymorphous, 4
GRHL3	Van der Woude syndrome 2
GRHPR	Hyperoxaluria, primary, type II
GRIA3	Mental retardation, X-linked 94
GRID2	Ataxia-oculomotor apraxia 5
GRID2	Spinocerebellar ataxia, autosomal recessive 18
GRIK2	Mental retardation, autosomal recessive, 6
GRIN1	Mental retardation, autosomal dominant 8
GRIN1	Autosomal recessive neurodevelopmental disorder with or without hyperkinetic movements and seizures
GRIN2A	Early infantile epilepsy with encephalopathy
GRIN2B	Epileptic encephalopathy, early infantile, 27
GRIN2B	Mental retardation, autosomal dominant 6
GRIN2D	Epileptic encephalopathy, early infantile, 46
GRIP1	Fraser syndrome 3
GRK1	Oguchi disease-2
GRM1	Spinocerebellar ataxia, autosomal recessive 13
GRM1	Spinocerebellar ataxia 44
GRM6	Night blindness, congenital stationary (complete), 1B, autosomal recessive
GRN	Ceroid lipofuscinosis, neuronal, 11
GRN	Frontotemporal lobar degeneration with ubiquitin-positive inclusions
GRXCR1	Deafness, autosomal recessive 25
GRXCR2	Deafness, autosomal recessive 101
GSC	Short stature, auditory canal atresia, mandibular hypoplasia, skeletal abnormalities
GSN	Amyloidosis, Finnish type
GSS	Glutathione synthetase deficiency
GSS	Hemolytic anemia due to glutathione synthetase deficiency
GSTZ1	Tyrosinemia, type Ib
GSTZ1	Maleylacetoacetate isomerase deficiency
GTDC2	Muscular dystrophy-dystroglycanopathy (congenital with brain and eye anomalies, type A, 8
GTF2E2	Trichothiodystrophy 6, nonphotosensitive
GTF2H3	Spermatogenic failure_GTF2H3
GTF2H5	Trichothiodystrophy 3, photosensitive
GTPBP3	Combined oxidative phosphorylation deficiency 23
GTPBP3	Hypertrophic Cardiomyopathy, Lactic Acidosis, and Encephalopathy
GUCA1A	Cone dystrophy 3
GUCA1B	Retinitis pigmentosa 48
GUCY1A3	Moyamoya 6 with achalasia
GUCY2C	Diarrhea 6
GUCY2C	meconium ileus
GUCY2D	Cone-rod dystrophy 6
GUCY2D	Leber congenital amaurosis 1
GUF1	Epileptic encephalopathy, early infantile, 40
GUSB	Mucopolysaccharidosis VII (Sly syndrome)
GYG1	Glycogen storage disease XV
GYPA	MN antigen
GYPB	Ss antigen
GYPC	Gerbich antigen
GYS1	Glycogen storage disease 0, muscle
GYS2	Glycogen storage disease, type 0
H6PD	Cortisone reductase deficiency 1
HABP2	VTE (Venous thromboembolism) susceptibility
HACE1	Spastic paraplegia and psychomotor retardation with or without seizures
HADH	3-hydroxyacyl-CoA dehydrogenase deficiency
HADH	Hyperinsulinemic hypoglycemia, familial, 4
HADHA	LCHAD deficiency
HADHA	LCHAD deficiency / Trifunctional protein deficiency
HADHA	Trifunctional protein deficiency 1
HADHB	Trifunctional protein deficiency 2
HAMP	Hemochromatosis, type 2B
HARS	Charcot-Marie-Tooth disease, axonal, type 2W
HARS	Usher syndrome type 3B
HARS2	Perrault syndrome 2
HAX1	Neutropenia, severe congenital 3, autosomal recessive
HCCS	Linear skin defects with multiple congenital anomalies 1
HCCS	Microphthalmia, syndromic 7 / Linear skin defects
HCFC1	Mental retardation, X-linked 3 (methylmalonic acidemia and homocysteinemia, cblX type )
HCN1	Epileptic encephalopathy, early infantile, 24
HCN4	Brugada syndrome 8
HCN4	Sick sinus syndrome 2
HDAC4	Brachydactyly-mental retardation syndrome
HDAC6	Chondrodysplasia with platyspondyly, distinctive brachydactyly, hydrocephaly, and microphthalmia
HDAC8	Cornelia de Lange syndrome 5
HDAC8	Wilson-Turner syndrome_HDAC8
HEATR2	Ciliary dyskinesia, primary, 18
HECW2	Neurodevelopmental disorder with hypotonia, seizures, and absent language
HELLS	Immunodeficiency-centromeric instability-facial anomalies syndrome 4
HEPACAM	Megalencephalic leukoencephalopathy with subcortical cysts 2A
HERC1	Macrocephaly, dysmorphic facies, and psychomotor retardation
HERC2	Mental retardation, autosomal recessive 38
HES7	Spondylocostal dysostosis 4, autosomal recessive
HESX1	Pituitary hormone deficiency, combined, 5
HESX1	Septooptic dysplasia
HEXA	Tay Sachs
HEXA	Tay Sachs disease (GM2 gangliosidoses)
HEXB	Sandhoff disease
HEXB	Sandhoff disease (GM2 gangliosidoses)
HFE	Hemochromatosis, type 1
HFE2	Hemochromatosis, type 2A
HFM1	Premature ovarian failure 9
HGD	Alkaptonuria
HGF	Deafness, autosomal recessive 39
HGSNAT	Mucopolysaccharidosis type IIIC (Sanfilippo C)
HGSNAT	Retinitis pigmentosa 73
HIBCH	3-hydroxyisobutryl-CoA hydrolase deficiency
HINT1	Neuromyotonia and axonal neuropathy, autosomal recessive
HIVEP2	Mental retardation, autosomal dominant 43
HK1	Charcot-Marie-Tooth disease, type 4G (Russe)
HK1	Hemolytic anemia due to hexokinase deficiency
HK1	Retinitis pigmentosa 79
HLCS	Holocaboxylase synthetase deficiency
HMBS	Porphyria, acute intermittent
HMCN1	Macular degeneration, age-related, 1
HMGB3	Microphthalmia, syndromic 13
HMGCL	3-Hydroxy 3-methylglutaric aciduria
HMGCS2	HMG-CoA synthase-2 deficiency
HMOX1	Heme oxygenase-1 deficiency
HMX1	Oculoauricular syndrome
HNF1A	Maturity-onset diabetes of the young, type III
HNF1B	Maturity-onset diabetes of the young
HNF1B	Renal cysts and diabetes syndrome
HNF1B	Mayer-Rokitansky-Küster-Hauser syndrome_HNF1B
HNF4A	Fanconi renotubular syndrome 4, with maturity-onset diabetes of the young
HNF4A	Maturity-onset diabetes of the young, type I
HNMT	Mental retardation, autosomal recessive 51
HNRNPA1	Amyotrophic lateral sclerosis 20
HNRNPA1	Inclusion body myopathy wtih early-onset Paget disease without frontotemporal dementia 3
HNRNPA2B1	Inclusion body myopathy with early-onset Paget disease with or without frontotemporal dementia 2
HNRNPDL	Muscular dystrophy, limb-girdle, type 1G
HNRNPH2	Mental retardation, X-linked, syndromic, Bain type
HNRNPU	Epileptic encephalopathy, early infantile, 54
HOGA1	Hyperoxaluria, primary, type III
HOMER2	Deafness, autosomal dominant 68
HOXA1	Athabaskan brainstem dysgenesis syndrome / Bosley-Salih-Alorainy syndrome
HOXA1	Bosley-Salih-Alorainy syndrome
HOXA11	Radioulnar synostosis with amegakaryocytic thrombocytopenia 1
HOXA13	Guttmacher syndrome
HOXA13	Hand-foot-uterus syndrome
HOXA2	Microtia with or without hearing impairment
HOXA4	CAKUT_HOXA4
HOXB1	Facial paresis, hereditary congenital, 3
HOXB13	Hereditary prostate cancer_HOXB13
HOXB6	CAKUT_HOXB6
HOXC13	Ectodermal dysplasia 9, hair/nail type
HOXD10	Vertical talus, congenital
HOXD13	Synpolydactyly
HOXD13	VACTERL 1
HPCA	Dystonia 2, Torsion, Autosomal Recessive;
HPD	Tyrosinemia, type III
HPGD	Hypertrophic osteoarthropathy, primary, autosomal recessive 1
HPRT1	Lesch-Nyhan syndrome
HPS1	Hermansky-Pudlak syndrome 1
HPS3	Hermansky-Pudlak syndrome 3
HPS4	Hermansky-Pudlak syndrome 4
HPS5	Hermansky-Pudlak syndrome 5
HPS6	Hermansky-Pudlak syndrome 6
HPSE2	Urofacial syndrome 1
HR	Atrichia with papular lesions
HR	Hypotrichosis 4
HRAS	Costello syndrome
HRG	Thrombophilia due to elevated HRG
HS6ST1	Hypogonadotropic hypogonadism 15 with or without anosmia
HSD11B1	Cortisone reductase deficiency 2
HSD11B2	Apparent mineralcorticoid excess
HSD17B10	17-beta-hydroxysteroid dehydrogenase X deficiency
HSD17B10	Mental retardation, X-linked syndromic 10
HSD17B3	Pseudohermaphroditism, male, with gynecomastia
HSD17B4	Perrault syndrome 1
HSD3B2	3-beta-hydroxysteroid dehydrogenase, type II, deficiency
HSD3B7	Bile acid synthesis defect, congenital, 1
HSF4	Cataract 5, multiple types
HSPA9	Anemia, sideroblastic, 4
HSPA9	Even-plus syndrome
HSPB1	Charcot-Marie-Tooth disease, axonal, type 2F
HSPB1	Neuronopathy, distal hereditary motor, type IIB
HSPB3	Neuronopathy, distal hereditary motor, type IIC
HSPB8	Charcot-Marie-Tooth disease, axonal, type 2L
HSPB8	Distal myopathy and motor neuropathy
HSPB8	Neuronopathy, distal hereditary motor, type IIA
HSPD1	Leukodystrophy, hypomyelinating, 4
HSPD1	Spastic paraplegia 13
HSPG2	Dyssegmental dysplasia, Silverman-Handmaker type
HSPG2	Schwartz-Jampel syndrome, type 1
HTR1A	Periodic fever, menstrual cycle dependent
HTRA1	Carasil
HTRA1	Macular degeneration, age-related, 7
HTRA2	3-methylglutaconic aciduria, type VIII
HTT	Lopes-Maciel-Rodan Syndrome
HUWE1	Mental retardation, X-linked syndromic, Turner type
HYAL1	Mucopolysaccharidosis type IX
HYAL2	CLEFTING
HYDIN	Ciliary dyskinesia, primary, 5
HYLS1	Hydrolethalus syndrome 1
IARS	Growth retardation, intellectual developmental disorder, hypotonia, and hepatopathy
IARS2	Cataracts, growth hormone deficiency, sensory neuropathy, sensorineural hearing loss, and skeletal dysplasia
IBA57	Fatal infantile leukodystrophy
IBA57	Multiple mitochondrial dysfunctions syndrome 3
IBA57	Spastic paraplegia 74, autosomal recessive
ICAM4	Blood group, Landsteiner-Wiener
ICK	Endocrine-cerebroosteodysplasia
ICK	Juvenile myoclonic epilepsy-10
ICOS	Immunodeficiency, common variable, 1
IDH1	Vascular malformation_IDH1
IDH2	D-2-hydroxyglutaric aciduria 2
IDH3B	Retinitis pigmentosa 46
IDS	Mucopolysaccharidosis II (Hunter syndrome)
IDUA	Mucopolysaccharidosis Is (Hurler)
IER3IP1	Microcephaly, epilepsy, and diabetes syndrome
IFIH1	Aicardi-Goutieres syndrome 7
IFIH1	Singleton-Merten syndrome 1
IFITM5	Osteogenesis imperfecta, type V
IFNAR2	Immunodeficiency 45
IFNGR1	Immunodeficiency 27A/B
IFNGR2	Immunodeficiency 28
IFRD1	Spinocerebellar ataxia 18
IFT122	Cranioectodermal dysplasia 1
IFT140	Short-rib thoracic dysplasia 9 with or without polydactyly
IFT140	Leber congenital amaurosis_IFT140
IFT140	Retinitis pigmentosa 80
IFT172	Bardet-Biedl syndrome 20
IFT172	Retinitis pigmentosa 71
IFT172	Short-rib thoracic dysplasia 10 with or without polydactyly
IFT27	Bardet-Biedl syndrome 19
IFT43	Cranioectodermal dysplasia 3
IFT43	Retinitis pigmentosa, 81
IFT43	Short-rib thoracic dysplasia 17 with or without polydactyly
IFT52	Short-rib thoracic dysplasia 16 with or without polydactyly
IFT80	Short-rib thoracic dysplasia 2 with or without polydactyly
IGBP1	Corpus callosum, agenesis of, with mental retardation, ocular coloboma and micrognathia
IGBP1	Mental retardation, X-linked syndromic 28
[truncated: 2,648 more rows]
