# Supplementary material for: Next generation sequencing for clinical diagnostics: Five year experience of an academic laboratory
Source: Mol Genet Metab Rep. 2019 Mar 1;19:100464. doi: 10.1016/j.ymgmr.2019.100464 (PMC6403447; doi:10.1016/j.ymgmr.2019.100464)
Supplement: Supplementary Table 2 — Available panels. Panel names are provided along with a comma delimited list of genes included in the panel. The genes within the panel, and the associated conditions from Supplementary Table 1 are also provided for each panel. [file mmc2.xlsx]

## Sheet: Sheet1
Panel	Gene_list	Panel_condition::Condition	Panel_condition::Gene
17-beta-hydroxysteroid dehydrogenase X deficiency	HSD17B10	17-beta-hydroxysteroid dehydrogenase X deficiency	HSD17B10
2-methylbutyrylglycinuria	ACADSB	2-methylbutyrylglycinuria	ACADSB
3-Hydroxy 3-methylglutaric aciduria	HMGCL	3-Hydroxy 3-methylglutaric aciduria	HMGCL
3-hydroxyacyl-CoA dehydrogenase deficiency	HADH	3-hydroxyacyl-CoA dehydrogenase deficiency	HADH
3-hydroxyisobutryl-CoA hydrolase deficiency	HIBCH	3-hydroxyisobutryl-CoA hydrolase deficiency	HIBCH
3-Methylcrotonyl-CoA carboxylase deficiency	MCCC1,MCCC2	3-Methylcrotonyl-CoA carboxylase deficiency 1	MCCC1
		3-Methylcrotonyl-CoA carboxylase deficiency 2	MCCC2
3-Methylglutaconic aciduria	AUH,CLPB,DNAJC19,HTRA2,OPA3,SERAC1,TAZ	3-Methylglutaconic aciduria type I	AUH
		3-methylglutaconic aciduria, type VII, with cataracts, neurologic involvement and neutropenia	CLPB
		3-Methylglutaconic aciduria (other types) V	DNAJC19
		3-methylglutaconic aciduria, type VIII	HTRA2
		3-Methylglutaconic aciduria (other types) III	OPA3
		3-methylglutaconic aciduria with deafness, encephalopathy, and Leigh-like syndrome	SERAC1
		3-Methylglutaconic aciduria (other types) II	TAZ
3M syndrome	CCDC8,CUL7,OBSL1	3M syndrome 3	CCDC8
		3M syndrome 1	CUL7
		3M syndrome 2	OBSL1
3MC syndrome	COLEC11,MASP1	3MC syndrome 2	COLEC11
		3MC syndrome 1	MASP1
46XX sex reversal	NR5A1,RSPO1,SRY	46,XX sex reversal 4	NR5A1
		Palmoplantar hyperkeratosis and true hermaphroditism	RSPO1
		46XX sex reversal 1	SRY
46XY sex reversal	AKR1C2,CBX2,CYP11A1,DHH,DMRT1,MAP3K1,NR0B1,NR5A1,ZFPM2	46XY sex reversal 8	AKR1C2
		46XY sex reversal 5	CBX2
		Adrenal insufficiency, congenital, with 46XY sex reversal, partial or complete	CYP11A1
		46XY sex reversal 7	DHH
		46XY ovotesticular DSD	DMRT1
		46XY sex reversal 6	MAP3K1
		46XY sex reversal 2, dosage-sensitive	NR0B1
		46XY sex reversal 3	NR5A1
		46XY sex reversal 9	ZFPM2
Aarskog-Scott syndrome	FGD1	Aarskog-Scott syndrome	FGD1
Abetalipoproteinemia	MTTP	Abetalipoproteinemia	MTTP
Abruzzo-Erickson syndrome	TBX22	Abruzzo-Erickson syndrome	TBX22
ACAT2 deficiency	ACAT2	ACAT2 deficiency	ACAT2
Acatalasemia	CAT	Acatalasemia	CAT
Acetyl-CoA carboxylase deficiency	ACACA,ACACB	Acetyl-CoA carboxylase deficiency 1	ACACA
		Acetyl-CoA carboxylase deficiency 2	ACACB
Achondrogenesis	COL2A1,SLC26A2,TRIP11	Achondrogenesis, type II or hypochondrogenesis	COL2A1
		Achondrogenesis IB	SLC26A2
		Achondrogenesis, type IA	TRIP11
Achondroplasia	FGFR3	Achondroplasia	FGFR3
Achromatopsia	ATF6,CNGA3,CNGB3,GNAT2	Achromatopsia 7	ATF6
		Achromatopsia 2	CNGA3
		Achromatopsia 3	CNGB3
		Achromatopsia 4	GNAT2
Acid-labile subunit, deficiency of	IGFALS	Acid-labile subunit, deficiency of	IGFALS
Acne inversa	NCSTN,PSEN1,PSENEN	Acne inversa, familial, 1	NCSTN
		Acne inversa, familial, 3	PSEN1
		Acne inversa, familial, 2	PSENEN
Acrocapitofemoral dysplasia	IHH	Acrocapitofemoral dysplasia	IHH
Acrodermatitis enteropathica	SLC39A4	Acrodermatitis enteropathica	SLC39A4
Acrodysostosis	PDE4D,PRKAR1A	Acrodysostosis 2, with or without hormone resistance	PDE4D
		Acrodysostosis 1, with or without hormone resistance	PRKAR1A
Acrofacial dysostosis	DHODH,EVC,EVC2,POLR1A,SF3B4	Miller syndrome	DHODH
		Weyers acrofacial dysostosis 1	EVC
		Weyers acrofacial dysostosis 2	EVC2
		Acrofacial Dysostosis, Cincinnati Type	POLR1A
		Acrofacial dysostosis 1, Nager type	SF3B4
Acromelic frontonasal dysostosis	ZSWIM6	Acromelic frontonasal dysostosis	ZSWIM6
Acromesomelic dysplasia	BMPR1B,GDF5,NPR2	Acromesomelic dysplasia, Demirhan type	BMPR1B
		Acromesomelic dysplasia, Hunter-Thompson type	GDF5
		Acromesomelic dysplasia, Maroteaux type	NPR2
ACTH-independent macronodular adrenal hyperplasia	ARMC5,GNAS	ACTH-independent macronodular adrenal hyperplasia 2	ARMC5
		ACTH-independent macronodular adrenal hyperplasia	GNAS
Acyl-CoA dehydrogenase, short-chain, deficiency of	ACADS	Acyl-CoA dehydrogenase, short-chain, deficiency of	ACADS
Adams-Oliver	ARHGAP31,DLL4,DOCK6,EOGT,NOTCH1,RBPJ	Adams-Oliver syndrome 1	ARHGAP31
		Adams-Oliver syndrome 6	DLL4
		Adams-Oliver syndrome 2	DOCK6
		Adams-Oliver syndrome 4	EOGT
		Adams-Oliver syndrome 5	NOTCH1
		Adams-Oliver syndrome 3	RBPJ
Adenylosuccinase deficiency	ADSL	Adenylosuccinase deficiency	ADSL
Adrenal disease	ARMC5,CYP11A1,CYP11B1,CYP17A1,GNAS,PDE11A,PDE8B,PRKACA,PRKAR1A	ACTH-independent macronodular adrenal hyperplasia 2	ARMC5
		Adrenal insufficiency, congenital, with 46XY sex reversal, partial or complete	CYP11A1
		Adrenal hyperplasia, congenital, due to 11-beta-hydroxylase deficiency	CYP11B1
		17-alpha-hydroxylase/17,20-lyase deficiency	CYP17A1
		ACTH-independent macronodular adrenal hyperplasia	GNAS
		Pigmented nodular adrenocortical disease, primary, 2	PDE11A
		Pigmented nodular adrenocortical disease, primary, 3	PDE8B
		Pigmented nodular adrenocortical disease, primary, 4	PRKACA
		Pigmented nodular adrenocortical disease, primary, 1	PRKAR1A
Adrenal hyperplasia, congenital	CYP11B1,CYP17A1,STAR	Adrenal hyperplasia, congenital, due to 11-beta-hydroxylase deficiency	CYP11B1
		17-alpha-hydroxylase/17,20-lyase deficiency	CYP17A1
		Lipoid adrenal hyperplasia	STAR
Adrenocorticotropic hormone deficiency	TBX19	Adrenocorticotropic hormone deficiency	TBX19
Adrenoleukodystrophy	ABCD1	Adrenoleukodystrophy	ABCD1
Adult onset leukodystrophy	LMNB1	Adult onset leukodystrophy	LMNB1
ADULT syndrome	TP63	ADULT syndrome	TP63
Advanced sleep phase syndrome	CSNK1D,PER2,PER3	Advanced sleep phase syndrome, familial, 2	CSNK1D
		Advanced sleep phase syndrome, familial, 1	PER2
		Advanced sleep phase syndrome, familial, 3	PER3
Afibrinogenemia/dysfibrinogenemia	FGA,FGB,FGG	Dysfibrinogenemia, congenital 1	FGA
		Dysfibrinogenemia, congenital 2	FGB
		Dysfibrinogenemia, congenital 3	FGG
Agammaglobulinemia	BLNK,BTK,CD79A,CD79B,IGHM,IGLL1,LRRC8A,PIK3R1,TCF3	Agammaglobulinemia 4	BLNK
		Agammaglobulinemia, X-linked 1	BTK
		Agammaglobulinemia 3, autosomal recessive	CD79A
		Agammaglobulinemia 6	CD79B
		Agammaglobulinemia 1	IGHM
		Agammaglobulinemia 2	IGLL1
		Agammaglobulinemia 5	LRRC8A
		Agammaglobulinemia 7, autosomal recessive	PIK3R1
		Agammaglobulinemia 8	TCF3
Agammaglobulinemia and isolated hormone deficiency	BTK	Agammaglobulinemia and isolated hormone deficiency	BTK
Age-related macular degeneration	ABCA4,ARMS2,C2,C3,C9,CFB,CFH,CFI,CST3,CX3CR1,ERCC6,FBLN5,HMCN1,HTRA1,RAX2,TLR3,TLR4	Macular degeneration, age-related, 2	ABCA4
		Macular degeneration, age-related, 8	ARMS2
		Macular degeneration, age-related, 14a	C2
		Macular degeneration, age-related, 9	C3
		Macular degeneration, age-related, 15	C9
		Macular degeneration, age-related, 14b	CFB
		Macular degeneration, age-related, 4	CFH
		Macular degeneration, age-related, 13	CFI
		Macular degeneration, age-related, 11	CST3
		Macular degeneration, age-related, 12	CX3CR1
		Macular degeneration, age-related, 5	ERCC6
		Macular degeneration, age-related, 3	FBLN5
		Macular degeneration, age-related, 1	HMCN1
		Macular degeneration, age-related, 7	HTRA1
		Macular degeneration, age-related, 6	RAX2
		Age related macular degeneration	TLR3
		Macular degeneration, age-related, 10	TLR4
Agenesis of the corpus callosum	ATRX,IGBP1,KIF7,L1CAM,SLC12A6,TEAD1,ZBTB18	Alpha-thalassemia/mental retardation syndrome	ATRX
		Corpus callosum, agenesis of, with mental retardation, ocular coloboma and micrognathia	IGBP1
		Acrocallosal syndrome	KIF7
		Corpus callosum, partial agenesis of	L1CAM
		Agenesis of the corpus callosum with peripheral neuropathy	SLC12A6
		Non-X-Linked Aicardi syndrome	TEAD1
		Mental retardation, autosomal dominant 22	ZBTB18
Agnathia-otocephaly complex	OTX2,PRRX1	Agnathia-otocephaly complex 2	OTX2
		Agnathia-otocephaly complex 1	PRRX1
AICA-ribosiduria due to ATIC deficiency	ATIC	AICA-ribosiduria due to ATIC deficiency	ATIC
Aicardi-goutieres syndrome	ADAR,IFIH1,RNASEH2A,RNASEH2B,RNASEH2C,SAMHD1,TREX1	Aicardi-goutieres syndrome 6	ADAR
		Aicardi-Goutieres syndrome 7	IFIH1
		Aicardi-Goutieres syndrome 4	RNASEH2A
		Aicardi-Goutieres syndrome 2	RNASEH2B
		Aicardi-Goutieres syndrome 3	RNASEH2C
		Aicardi-Goutieres syndrome 5	SAMHD1
		Aicardi-Goutieres syndrome 1	TREX1
Al-Raqad syndrome	DCPS	Al-Raqad syndrome	DCPS
Alacrima, achalasia, and mental retardation syndrome	GMPPA	Alacrima, achalasia, and mental retardation syndrome	GMPPA
Alagille syndrome	JAG1,NOTCH2	Alagille syndrome 1	JAG1
		Alagille syndrome 2	NOTCH2
Alazami syndrome	LARP7	Alazami syndrome	LARP7
Albinism	AP3B1,AP3D1,BLOC1S3,BLOC1S6,C10orf11,DTNBP1,FRMD7,GPR143,HPS1,HPS3,HPS4,HPS5,HPS6,LYST,MLPH,MYO5A,OCA2,PAX6,RAB27A,SLC24A5,SLC38A8,SLC45A2,TYR,TYRP1	Hermansky-Pudlak syndrome 2	AP3B1
		Hermansky-Pudlak syndrome 10	AP3D1
		Hermansky-Pudlak syndrome 8	BLOC1S3
		Hermansky-pudlak syndrome 9	BLOC1S6
		Albinism, oculocutaneous, type VII	C10orf11
		Hermansky-Pudlak syndrome 7	DTNBP1
		Nystagmus 1, congenital, X-linked	FRMD7
		Ocular albinism, type I	GPR143
		Hermansky-Pudlak syndrome 1	HPS1
		Hermansky-Pudlak syndrome 3	HPS3
		Hermansky-Pudlak syndrome 4	HPS4
		Hermansky-Pudlak syndrome 5	HPS5
		Hermansky-Pudlak syndrome 6	HPS6
		Chediak-Higashi syndrome	LYST
		Griscelli syndrome, type 3	MLPH
		Griscelli syndrome, type 1	MYO5A
		Albinism, oculocutaneous, type II	OCA2
		Foveal hypoplasia 1	PAX6
		Griscelli syndrome, type 2	RAB27A
		Albinism, oculocutaneous, type VI	SLC24A5
		Foveal hypoplasia 2	SLC38A8
		Albinism, oculocutaneous, type IV	SLC45A2
		Albinism, oculocutaneous, type I	TYR
		Albinism, oculocutaneous, type III	TYRP1
Alexander disease	GFAP	Alexander disease	GFAP
Alkaptonuria	HGD	Alkaptonuria	HGD
Alopecia, neurologic defects, and endocrinopathy syndrome	RBM28	Alopecia, neurologic defects, and endocrinopathy syndrome	RBM28
Alpha Mannosidosis	MAN2B1	Alpha Mannosidosis	MAN2B1
Alpha-1 antitrypsin deficiency	SERPINA1	Alpha-1 antitrypsin deficiency	SERPINA1
Alpha-2-Plasmin inhibitor deficiency	SERPINF2	Alpha-2-Plasmin inhibitor deficiency	SERPINF2
Alpha-ketoglutarate dehydrogenase deficiency	OGDH	Alpha-ketoglutarate dehydrogenase deficiency	OGDH
Alpha-methylacetoacetic aciduria	ACAT1	Alpha-methylacetoacetic aciduria	ACAT1
Alpha-thalassemia/mental retardation syndrome	ATRX	Alpha-thalassemia/mental retardation syndrome	ATRX
Alport syndrome	COL4A3,COL4A4,COL4A5	Alport syndrome, autosomal 1	COL4A3
		Alport, autosomal 2	COL4A4
		Alport syndrome, X-linked	COL4A5
Alveolar capillary dysplasia with misalignment of pulmonary veins	FOXF1	Alveolar capillary dysplasia with misalignment of pulmonary veins	FOXF1
Alzheimer disease	APOE,APP,PSEN1,PSEN2	Alzheimer disease-2	APOE
		Alzheimer disease 1, familial	APP
		Alzheimer disease, type 3	PSEN1
		Alzheimer disease-4	PSEN2
Amelogenesis imperfecta	ACPT,AMBN,AMELX,C4orf26,DLX3,ENAM,FAM20A,FAM83H,GPR68,ITGB6,KLK4,LAMB3,MMP20,SLC24A4,WDR72	Hypoplastic Amelogenesis Imperfecta	ACPT
		Amelogenesis imperfecta, type IF	AMBN
		Amelogenesis Imperfecta, type IE	AMELX
		Amelogenesis imperfecta, type IIA4	C4orf26
		Trichodontoosseous syndrome	DLX3
		Amelogenesis imperfecta, type IB	ENAM
		Amelogenesis imperfecta type IG and gingival fibromatosis syndrome	FAM20A
		Amelogenesis imperfecta, type III	FAM83H
		Amelogenesis imperfecta, hypomaturation type, IIA6	GPR68
		Amelogenesis imperfecta, type IH	ITGB6
		Amelogenesis imperfecta, type IIA1	KLK4
		Amelogenesis imperfecta, type IA	LAMB3
		Amelogenesis imperfecta, type IIA2	MMP20
		Amelogenesis imperfecta, type IIA5	SLC24A4
		Amelogenesis imperfecta, hypomaturation type, IIA3	WDR72
Aminoacylase 1 deficiency	ACY1	Aminoacylase 1 deficiency	ACY1
Amyloid Angiopathy	APP,CST3,GSN,ITM2B	Cerebral amyloid angiopathy, Dutch, Italian, Iowa, Flemish, Arctic variants	APP
		Cerebral amyloid angiopathy	CST3
		Amyloidosis, Finnish type	GSN
		Dementia, familial British	ITM2B
Amyloid disease	APOA1,B2M,FGA,LYZ	Familial visceral amyloidosis	APOA1
		Amyloidosis, familial visceral	B2M
		Amyloidosis, 3 or more types	FGA
		Amyloidosis, renal	LYZ
Amyotrophic lateral sclerosis	ALS2,ANG,ANXA11,ARHGEF28,BSCL2,CHMP2B,DDHD2,ERBB4,FIG4,FUS,GARS,HNRNPA1,MATR3,NEFH,NEK1,OPTN,PFN1,SETX,SIGMAR1,SOD1,SPAST,SPG11,SPG20,SQSTM1,TARDBP,TECPR2,TIA1,TUBA4A,UBQLN2,VAPB,VCP	Amyotrophic lateral sclerosis 2, juvenile	ALS2
		Amyotrophic lateral sclerosis 9	ANG
		Amytrophic lateral sclerosis 23	ANXA11
		Amyotrophic lateral sclerosis	ARHGEF28
		Neuropathy, distal hereditary motor, type VA2	BSCL2
		Amyotrophic lateral sclerosis 17	CHMP2B
		Spastic paraplegia 54, autosomal recessive	DDHD2
		Amyotrophic lateral sclerosis 19	ERBB4
		Amyotrophic lateral sclerosis 11	FIG4
		Amyotrophic lateral sclerosis 6	FUS
		Neuropathy, distal hereditary motor, type VA	GARS
		Amyotrophic lateral sclerosis 20	HNRNPA1
		Amyotrophic lateral sclerosis 21	MATR3
		ALS candidate genes	NEFH
		Amyotrophic lateral sclerosis susceptibility_NEK1	NEK1
		Amyotrophic lateral sclerosis 12	OPTN
		Amyotrophic lateral sclerosis 18	PFN1
		Amyotrophic lateral sclerosis 4	SETX
		Amyotrophic lateral sclerosis 16	SIGMAR1
		Amyotrophic lateral sclerosis 1	SOD1
		Spastic paraplegia 4	SPAST
		Amyotrophic lateral sclerosis 5, juvenile	SPG11
		Troyer syndrome	SPG20
		Frontotemporal dementia and/or amyotrophic lateral sclerosis 3	SQSTM1
		Amyotrophic lateral sclerosis 10,	TARDBP
		Spastic paraplegia 49	TECPR2
		Amyotrophic lateral sclerosis_TIA1	TIA1
		Amyotrophic lateral sclerosis 22	TUBA4A
		Amyotrophic lateral sclerosis 15	UBQLN2
		Amyotrophic lateral sclerosis 8	VAPB
		Amyotrophic lateral sclerosis 14	VCP
Anauxetic dysplasia	POP1,RMRP	Anauxetic dysplasia 2	POP1
		Anauxetic dysplasia 1	RMRP
Andersen syndrome	KCNJ2	Andersen syndrome	KCNJ2
Anemia	ABCB7,AK1,ALAS2,AMN,BPGM,C15orf41,CD59,CDAN1,CUBN,DHFR,G6PD,GATA1,GCLC,GIF,GLRX5,GPI,GPX1,GSS,HK1,HSPA9,KLF1,LPIN2,MTR,MTRR,NT5C3A,PKLR,PUS1,RHAG,SEC23B,SLC11A2,SLC19A2,SLC25A38,STEAP3,TMPRSS6,TRNT1,YARS2	Anemia, sideroblastic, with ataxia	ABCB7
		Hemolytic anemia due to adenylate kinase deficiency	AK1
		Hereditary sideroblastic anemia	ALAS2
		Megaloblastic anemia-1, Norwegian type	AMN
		Deficiency of bisphosphoglycerate mutase	BPGM
		Dyserythropoietic anemia, congenital, type Ib	C15orf41
		Hemolytic anemia, CD59-mediated, with or without immune-mediated polyneuropathy	CD59
		Anemia, congenital dyserythropoietic, type Ia	CDAN1
		Megaloblastic anemia-1, Finnish type	CUBN
		Megaloblastic anemia due to dihydrofolate reductase deficiency	DHFR
		Hemolytic anemia due to G6PD deficiency	G6PD
		Thrombocytopenia, X-linked, with or without dyserythropoietic anemia	GATA1
		Hemolytic anemia due to gamma-glutamylcysteine synthetase deficiency	GCLC
		Intrinsic factor deficiency	GIF
		Anemia, sideroblastic 3, pyridoxine-refractory, autosomal recessive	GLRX5
		Hemolytic anemia, nonspherocytic, due to glucose phosphate isomerase deficiency	GPI
		Hemolytic anemia due to glutathione peroxidase deficiency	GPX1
		Hemolytic anemia due to glutathione synthetase deficiency	GSS
		Hemolytic anemia due to hexokinase deficiency	HK1
		Anemia, sideroblastic, 4	HSPA9
		Anemia, dyserythropoietic congenital, type IV	KLF1
		Majeed syndrome	LPIN2
		Homocystinuria-megaloblastic anemia, cblG complementation type	MTR
		Homocystinuria-megaloblastic anemia, cbl E type	MTRR
		Anemia, hemolytic, due to UMPH1 deficiency	NT5C3A
		Pyruvate kinase deficiency	PKLR
		Myopathy, lactic acidosis, and sideroblastic anemia 1, Mitochondrial myopathy	PUS1
		Anemia, hemolytic, Rh-null, regulator type	RHAG
		Anemia, dyserythropoietic congenital, type II	SEC23B
		Anemia, hypochromic microcytic, with iron overload 1	SLC11A2
		Thiamine-responsive megaloblastic anemia syndrome	SLC19A2
		Anemia, sideroblastic, 2, pyridoxine-refractory, autosomal recessive	SLC25A38
		Anemia, hypochromic microcytic, with iron overload 2	STEAP3
		Iron-refractory iron deficiency anemia	TMPRSS6
		Sideroblastic anemia with B-cell immunodeficiency, periodic fevers, and developmental delay	TRNT1
		Myopathy, lactic acidosis, and sideroblastic anemia 2	YARS2
Anemia, hypochromic microcytic	SLC11A2,STEAP3	Anemia, hypochromic microcytic, with iron overload 1	SLC11A2
		Anemia, hypochromic microcytic, with iron overload 2	STEAP3
Angelman syndrome	UBE3A	Angelman syndrome	UBE3A
Angelman-like syndrome panel	ARX,ATRX,CDKL5,CNTNAP2,DYRK1A,EHMT1,FOLR1,FOXG1,MBD5,MECP2,MEF2C,NRXN1,OPHN1,PCDH19,PNKP,SLC2A1,SLC9A6,TCF4,TRAPPC9,UBE3A,ZEB2	Epileptic encephalopathy, early infantile, 1	ARX
		Mental retardation-hypotonic facies syndrome, X-linked	ATRX
		Epileptic encephalopathy, early infantile, 2	CDKL5
		Cortical dysplasia-focal epilepsy syndrome	CNTNAP2
		Mental retardation, autosomal dominant 7	DYRK1A
		Kleefstra syndrome	EHMT1
		Neurodegeneration due to cerebral folate transport deficiency	FOLR1
		Rett syndrome, congenital variant	FOXG1
		Mental retardation, autosomal dominant 1	MBD5
		Rett syndrome	MECP2
		Mental retardation, stereotypic movements, epilepsy, and/or cerebral malformations	MEF2C
		Pitt-Hopkins-like syndrome 2	NRXN1
		Mental retardation, X-linked, with cerebellar hypoplasia and distinctive facial appearance	OPHN1
		Epileptic encephalopathy, early infantile, 9	PCDH19
		Microcephaly, seizures, and developmental delay	PNKP
		GLUT1 deficiency syndrome 1, infantile onset, severe	SLC2A1
		Mental retardation, X-linked syndromic, Christianson type	SLC9A6
		Pitt-Hopkins syndrome	TCF4
		Mental retardation, autosomal recessive 13	TRAPPC9
		Angelman syndrome	UBE3A
		Mowat-Wilson syndrome	ZEB2
Anhidrosis, isolated, with normal sweat glands	ITPR2	Anhidrosis, isolated, with normal sweat glands	ITPR2
Aniridia	ELP4,PAX6,TRIM44	Aniridia 2	ELP4
		Aniridia 1	PAX6
		Aniridia 3	TRIM44
Anonychia congenita	RSPO4	Anonychia congenita	RSPO4
Anterior segment mesenchymal dysgenesis / aphakia	CPAMD8,FOXE3,PITX3	Autosomal-Recessive Anterior Segment Dysgenesis	CPAMD8
		Anterior segment mesenchymal dysgenesis / aphakia 2	FOXE3
		Anterior segment mesenchymal dysgenesis / aphakia 1	PITX3
Antithrombin deficiency	SERPINC1	Thrombophilia due to antithrombin III deficiency	SERPINC1
Aortic supravalvular stenosis	ELN,NOTCH1	Aortic supravalvular stenosis	ELN
		Aortic supravalvular stenosis_NOTCH1	NOTCH1
Aortic valve disease	NOTCH1,SMAD6	Aortic valve disease 1	NOTCH1
		Aortic valve disease 2	SMAD6
Aortopathy (TAAD) / Connective tissue disorders	ACTA2,ADAMTS2,ALDH18A1,ATP6V0A2,ATP7A,B3GALT6,B4GALT7,CBS,CHST14,COL11A1,COL11A2,COL1A1,COL1A2,COL2A1,COL3A1,COL5A1,COL5A2,COL9A1,COL9A2,DSE,EFEMP2,ELN,FBLN5,FBN1,FBN2,FKBP14,FLNA,LOX,LTBP3,LTBP4,MAT2A,MED12,MFAP5,MYH11,MYLK,NOTCH1,PLOD1,PRDM5,PRKG1,PYCR1,RIN2,SKI,SLC2A10,SLC39A13,SMAD3,SMAD4,TGFB2,TGFB3,TGFBR1,TGFBR2,THSD1,ULK4,ZNF469	Aortic aneurysm, familial thoracic 6	ACTA2
		Ehlers-Danlos Syndrome Type VIIC	ADAMTS2
		Cutis laxa, autosomal dominant 3	ALDH18A1
		Cutis laxa, autosomal recessive, type IIA	ATP6V0A2
		Menkes disease	ATP7A
		Ehlers-Danlos syndrome, progeroid type, 2	B3GALT6
		Ehlers-Danlos syndrome with short stature and limb anomalies	B4GALT7
		Homocystinuria (Hyperhomocysteinemia and thrombosis)	CBS
		Ehlers-Danlos syndrome, musculocontractural type 1	CHST14
		Stickler syndrome, type II	COL11A1
		Stickler syndrome, type III	COL11A2
		Ehlers-Danlos syndrome, type VIIA	COL1A1
		Ehlers-Danlos Syndrome Type VIIB	COL1A2
		Stickler syndrome, type I	COL2A1
		Ehlers-Danlos syndrome, type IV, type III	COL3A1
		Ehlers-Danlos syndrome, type I, type II	COL5A1
		Ehlers-Danlos syndrome, type I	COL5A2
		Stickler syndrome, type IV	COL9A1
		Stickler syndrome, type V	COL9A2
		Ehlers-Danlos syndrome, musculocontractural type 2	DSE
		Cutis laxa, autosomal recessive, type IB	EFEMP2
		Cutis laxa, AD	ELN
		Cutis laxa, autosomal dominant 2	FBLN5
		Marfan syndrome	FBN1
		Contractural arachnodactyly, congenital	FBN2
		Ehlers-Danlos syndrome with progressive kyphoscoliosis, myopathy, and hearing loss	FKBP14
		Cardiac valvular dysplasia, X-linked	FLNA
		Aortic aneurysm, familial thoracic 10	LOX
		Aortic aneurysm, familial thoracic_LTBP3	LTBP3
		Cutis laxa, autosomal recessive, type IC	LTBP4
		Thoracid aortic disease	MAT2A
		Lujan Fryns syndrome	MED12
		Aortic aneurysm, familial thoracic 9	MFAP5
		Aortic aneurysm, familial thoracic 4	MYH11
		Aortic aneurysm, familial thoracic 7	MYLK
		Adams-Oliver syndrome 5	NOTCH1
		Ehlers-Danlos Syndrome Type VI	PLOD1
		Brittle cornea syndrome 2	PRDM5
		Aortic aneurysm, Familial thoracic 8	PRKG1
		Cutis laxa, autosomal recessive, type IIB	PYCR1
		Macrocephaly, alopecia, cutis laxa, and scoliosis	RIN2
		Shprintzen-Goldberg syndrome	SKI
		Arterial tortuosity syndrome	SLC2A10
		Spondylocheirodysplasia, Ehlers-Danlos syndrome-like	SLC39A13
		Loeys-Dietz syndrome, type 3	SMAD3
		Myhre syndrome	SMAD4
		Loeys-Dietz syndrome, type 4	TGFB2
		Loeys-Dietz syndrome 5	TGFB3
		Loeys-Dietz syndrome, type 1A, type 2A	TGFBR1
		Loeys-Dietz syndrome, type 1B, type 2B	TGFBR2
		FAMILIAL ANEURYSM	THSD1
		Acute Aortic Dissections	ULK4
		Brittle cornea syndrome 1	ZNF469
Aortopathy (TAAD) core panel	ACTA2,CBS,COL3A1,COL5A1,COL5A2,FBN1,FBN2,FLNA,MAT2A,MED12,MFAP5,MYH11,MYLK,NOTCH1,PRKG1,SKI,SLC2A10,SMAD3,SMAD4,TGFB2,TGFB3,TGFBR1,TGFBR2	Aortic aneurysm, familial thoracic 6	ACTA2
		Homocystinuria (Hyperhomocysteinemia and thrombosis)	CBS
		Ehlers-Danlos syndrome, type IV, type III	COL3A1
		Ehlers-Danlos syndrome, type I, type II	COL5A1
		Ehlers-Danlos syndrome, type I	COL5A2
		Marfan syndrome	FBN1
		Contractural arachnodactyly, congenital	FBN2
		Cardiac valvular dysplasia, X-linked	FLNA
		Thoracid aortic disease	MAT2A
		Lujan Fryns syndrome	MED12
		Aortic aneurysm, familial thoracic 9	MFAP5
		Aortic aneurysm, familial thoracic 4	MYH11
		Aortic aneurysm, familial thoracic 7	MYLK
		Adams-Oliver syndrome 5	NOTCH1
		Aortic aneurysm, Familial thoracic 8	PRKG1
		Shprintzen-Goldberg syndrome	SKI
		Arterial tortuosity syndrome	SLC2A10
		Loeys-Dietz syndrome, type 3	SMAD3
		Myhre syndrome	SMAD4
		Loeys-Dietz syndrome, type 4	TGFB2
		Loeys-Dietz syndrome 5	TGFB3
		Loeys-Dietz syndrome, type 1A, type 2A	TGFBR1
		Loeys-Dietz syndrome, type 1B, type 2B	TGFBR2
Aplasia cutis congenita, nonsyndromic	BMS1	Aplasia cutis congenita, nonsyndromic	BMS1
Apparent mineralcorticoid excess	HSD11B2	Apparent mineralcorticoid excess	HSD11B2
Arginemia	ARG1	Arginemia	ARG1
Argininosuccinic aciduria	ASL	Argininosuccinic aciduria	ASL
Arhinia microphthalmia	SMCHD1	Arhinia microphthalmia	SMCHD1
Aromatic L-amino acid decarboxylase deficiency	DDC	Aromatic L-amino acid decarboxylase deficiency	DDC
Arrhthymia / cardiac conduction defect	ABCC9,AKAP9,ANK2,CACNA1C,CACNA1D,CACNB2,CALM1,CALM2,CASQ2,CAV3,CTNNA3,DPP6,DSC2,DSG2,DSP,GJA5,GPD1L,HCN4,JUP,KCNA5,KCND3,KCNE1,KCNE2,KCNE3,KCNH2,KCNJ2,KCNJ5,KCNQ1,MYH6,MYL4,NPPA,NUP155,PKP2,PRKAG2,RYR2,SCN1B,SCN2B,SCN3B,SCN4B,SCN5A,SGOL1,SLC4A3,SNTA1,TECRL,TGFB3,TMEM43,TNNI3K,TRDN,TRPM4	Atrial fibrillation, familial, 12	ABCC9
		Long QT syndrome 11	AKAP9
		Long QT syndrome 4	ANK2
		Brugada syndrome 3	CACNA1C
		Sinoatrial node dysfunction and deafness	CACNA1D
		Brugada syndrome 4	CACNB2
		Long QT syndrome 14	CALM1
		Long QT syndrome 15	CALM2
		Ventricular tachycardia, catecholaminergic polymorphic, 2	CASQ2
		Long QT syndrome 9	CAV3
		Arrhythmogenic right ventricular dysplasia 13	CTNNA3
		Ventricular fibrillation, paroxysmal familial, 2	DPP6
		Arrhythmogenic right ventricular dysplasia 11	DSC2
		Arrhythmogenic right ventricular dysplasia 10	DSG2
		Arrhythmogenic right ventricular dysplasia 8	DSP
		Atrial fibrillation, familial, 11	GJA5
		Brugada syndrome 2	GPD1L
		Brugada syndrome 8	HCN4
		Arrhythmogenic right ventricular dysplasia 12	JUP
		Atrial fibrillation, familial, 7	KCNA5
		Brugada syndrome 9	KCND3
		Long QT syndrome 5	KCNE1
		Atrial fibrillation, familial, 4	KCNE2
		Brugada syndrome 6	KCNE3
		Long QT syndrome 2	KCNH2
		Atrial fibrillation, familial, 9	KCNJ2
		Long QT syndrome 13	KCNJ5
		Atrial fibrillation, familial, 3	KCNQ1
		Sick sinus syndrome 3	MYH6
		Atrial fibrillation, familial, 18	MYL4
		Atrial fibrillation, familial, 6	NPPA
		Atrial fibrillaion familial 15	NUP155
		Arrhythmogenic right ventricular dysplasia 9	PKP2
		Wolff-Parkinson-White syndrome	PRKAG2
		Arrhythmogenic right ventricular dysplasia 2	RYR2
		Brugada syndrome 5	SCN1B
		Atrial fibrillation, familial, 14	SCN2B
		Brugada syndrome 7	SCN3B
		Long QT syndrome 10	SCN4B
		Ventricular fibrillation, familial, 1	SCN5A
		Chronic atrial and intestinal dysrhythmia	SGOL1
		Short QT syndrome_SLC4A3	SLC4A3
		Long QT syndrome 12	SNTA1
		Ventricular tachycardia, catecholaminergic polymorphic, 3	TECRL
		Arrhythmogenic right ventricular dysplasia 1	TGFB3
		Arrhythmogenic right ventricular dysplasia 5	TMEM43
		Cardiac conduction disease with or without dilated cardiomyopathy	TNNI3K
		Ventricular tachycardia, catecholaminergic polymorphic, 5	TRDN
		Progressive familial heart block, type IB	TRPM4
Arrhythmogenic right ventricular dysplasia	CTNNA3,DSC2,DSG2,DSP,JUP,PKP2,RYR2,TGFB3,TMEM43	Arrhythmogenic right ventricular dysplasia 13	CTNNA3
		Arrhythmogenic right ventricular dysplasia 11	DSC2
		Arrhythmogenic right ventricular dysplasia 10	DSG2
		Arrhythmogenic right ventricular dysplasia 8	DSP
		Arrhythmogenic right ventricular dysplasia 12	JUP
		Arrhythmogenic right ventricular dysplasia 9	PKP2
		Arrhythmogenic right ventricular dysplasia 2	RYR2
		Arrhythmogenic right ventricular dysplasia 1	TGFB3
		Arrhythmogenic right ventricular dysplasia 5	TMEM43
Arthrogryposis	ECEL1,FBN2,GLDN,GLE1,KIAA1109,LGI4,MYBPC1,MYH3,MYH8,NTN1,PIEZO2,TNNI2,TNNT3,TPM2,VIPAS39,VPS33B	Arthrogryposis, distal, type 5D	ECEL1
		Contractural arachnodactyly, congenital	FBN2
		Lethal Arthrogryposis	GLDN
		Arthrogryposis, lethal, with anterior horn cell disease	GLE1
		Disorder of brain development with arthrogryposis	KIAA1109
		Arthrogryposis Multiplex Congenita	LGI4
		Arthrogryposis, distal, type 1B	MYBPC1
		Arthrogryposis, distal, type 8	MYH3
		Arthrogryposis, distal, type 7	MYH8
		Arthrogryposis, distal, type 9	NTN1
		Arthrogryposis, distal, type 5	PIEZO2
		Arthrogryposis multiplex congenita, distal, type 2B	TNNI2
		Arthyrgryposis, distal, type 2B	TNNT3
		Arthrogryposis multiplex congenita, distal, type 1	TPM2
		Arthrogryposis, renal dysfunction, and cholestasis 2	VIPAS39
		Arthrogryposis, renal dysfunction, and cholestasis 1	VPS33B
Arthrogryposis, renal dysfunction, and cholestasis	VIPAS39,VPS33B	Arthrogryposis, renal dysfunction, and cholestasis 2	VIPAS39
		Arthrogryposis, renal dysfunction, and cholestasis 1	VPS33B
Asparagine synthetase deficiency	ASNS	Asparagine synthetase deficiency	ASNS
Aspartylglycosaminuria	AGA	Aspartylglycosaminuria	AGA
Asplenia, isolated congenital	RPSA	Asplenia, isolated congenital	RPSA
Ataxia	ABCB7,ABHD12,ACO2,ADCK3,AFG3L2,AIFM1,ANO10,APTX,ATCAY,ATM,ATP2B3,ATP7B,ATP8A2,C10orf2,CA8,CACNA1A,CACNA1G,CACNB4,CAMTA1,CCDC88C,CLCN2,COQ2,CWF19L1,CYP27A1,DNAJC19,DNAJC3,EBF3,EEF2,ELOVL4,ELOVL5,FAT2,FGF14,FLVCR1,FXN,GM2A,GRID2,GRM1,HEXA,HEXB,IFRD1,ITPR1,KCNA1,KCNC3,KCND3,KCNJ10,KIAA0226,KIF1C,MARS2,MME,MRE11A,MTPAP,NPC1,NPC2,OPA1,PCNA,PDYN,PIK3R5,PLD3,PNKP,POLG,POLR3A,PRICKLE1,PRKCG,PTRH2,RNF170,…	Anemia, sideroblastic, with ataxia	ABCB7
		Polyneuropathy, hearing loss, ataxia, retinitis pigmentosa, and cataract	ABHD12
		Infantile cerebellar-retinal degeneration	ACO2
		Spinocerebellar ataxia, autosomal recessive 9	ADCK3
		Spinocerebellar ataxia 28	AFG3L2
		X-linked childhood cerebellar ataxia	AIFM1
		Spinocerebellar ataxia, autosomal recessive 10	ANO10
		Ataxia with oculomotor apraxia 1	APTX
		Ataxia, cerebellar, Cayman type	ATCAY
		Ataxia Telangiectasia	ATM
		Spinocerebellar ataxia, X-linked 1	ATP2B3
		Wilson disease	ATP7B
		Cerebellar ataxia, mental retardation, and dysequilibrium syndrome 4	ATP8A2
		Infantile onset spinocerebellar ataxia	C10orf2
		Cerebellar ataxia and mental retardation with or without quadrupedal locomotion 3	CA8
		Episodic ataxia, type 2	CACNA1A
		Spinocerebellar ataxia 42	CACNA1G
		Episodic ataxia, type 5	CACNB4
		Cerebellar ataxia, nonprogressive, with mental retardation	CAMTA1
		Spinocerebellar ataxia 40	CCDC88C
		Leukoencephalopathy with ataxia	CLCN2
		Coenzyme Q10 deficiency, primary, 1	COQ2
		Spinocerebellar ataxia, autosomal recessive 17	CWF19L1
		Cerebrotendinous Xanthomatosis	CYP27A1
		Dilated and noncompaction cardiomyopathy, anemia, ataxia, and male genital anomalies	DNAJC19
		Ataxia, combined cerebellar and peripheral, with hearing loss and diabetes mellitus	DNAJC3
		ENCEPHALOPATHY, ATAXIA	EBF3
		Spinocerebellar ataxia 26	EEF2
		Spinocerebellar ataxia 34	ELOVL4
		Spinocerebellar ataxia 38	ELOVL5
		Spinocerebellar ataxia 45	FAT2
		Spinocerebellar ataxia 27	FGF14
		Ataxia, posterior column, with retinitis pigmentosa	FLVCR1
		Friedreich ataxia	FXN
		AB Variant (GM2 gangliosidoses)	GM2A
		Spinocerebellar ataxia, autosomal recessive 18	GRID2
		Spinocerebellar ataxia, autosomal recessive 13	GRM1
		Tay Sachs disease (GM2 gangliosidoses)	HEXA
		Sandhoff disease (GM2 gangliosidoses)	HEXB
		Spinocerebellar ataxia 18	IFRD1
		Spinocerebellar ataxia 15 / 29	ITPR1
		Episodic ataxia 1	KCNA1
		Spinocerebellar ataxia 13	KCNC3
		Spinocerebellar ataxia 19	KCND3
		SESAME syndrome	KCNJ10
		Spinocerebellar ataxia, autosomal recessive 15	KIAA0226
		Spastic ataxia 2, autosomal recessive	KIF1C
		Spastic ataxia 3, autosomal recessive	MARS2
		Spinocerebellar ataxia 43	MME
		Ataxia-telangiectasia-like disorder 1	MRE11A
		Spastic ataxia 4	MTPAP
		Niemann-Pick disease, type C1, D	NPC1
		Niemann-pick disease, type C2	NPC2
		Optic atrophy plus syndrome	OPA1
		Ataxia-telangiectasia-like disorder 2	PCNA
		Spinocerebellar ataxia 23	PDYN
		Ataxia-oculomotor apraxia 3	PIK3R5
		Spinocerebellar ataxia 46	PLD3
		Ataxia-oculomotor apraxia 4	PNKP
		Mitochondrial recessive ataxia syndrome (includes SANDO and SCAE)	POLG
		Tremor ataxia with central hypomyelination	POLR3A
		Progressive myoclonus epilepsy-ataxia syndrome	PRICKLE1
		Spinocerebellar ataxia 14	PRKCG
		Ataxia, developmental delay,hearing loss	PTRH2
		Ataxia, sensory, 1, autosomal dominant	RNF170
		Cerebellar ataxia and hypogonadotropic hypogonadism	RNF216
		early onset cerebellar ataxia	RNU12
		ARSACS	SACS
		Ataxia-pancytopenia	SAMD9L
		Cognitive impairment with or without cerebellar ataxia	SCN8A
		Spinocerebellar ataxia, autosomal recessive 21	SCYL1
		Ataxia-oculomotor apraxia 2	SETX
		Marinesco-Sjogren syndrome	SIL1
		Episodic ataxia, type 6	SLC1A3
		Spinocerebellar ataxia, autosomal recessive 19	SLC9A1
		Spinocerebellar ataxia, autosomal recessive 20	SNX14
		Spinocerebellar ataxia 5	SPTBN2
		Spinocerebellar ataxia, autosomal recessive 16	STUB1
		Spinocerebellar ataxia, autosomal recessive 8	SYNE1
		Spinocerebellar ataxia, autosomal recessive 11	SYT14
		Spinocerebellar ataxia, autosomal recessive with axonal neuropathy	TDP1
		Spinocerebellar ataxia, autosomal recessive 23	TDP2
		Spinocerebellar ataxia 30-candidate	TENM3
		Spinocerebellar ataxia 35	TGM6
		Spinocerebellar ataxia 21	TMEM240
		Myopathy and movement disorder	TRAPPC11
		Spinocerebellar ataxia 41	TRPC3
		Spinocerebellar ataxia 11	TTBK2
		Ataxia with isolated vitamin E deficiency	TTPA
		Spastic ataxia_TUBB2A	TUBB2A
		Leukoencephalopathy with spastic ataxia	TUBB4A
		Spinocerebellar ataxia, autosomal recessive 24	UBA5
		Spastic ataxia 1, autosomal dominant	VAMP1
		Cerebellar ataxia and mental retardation with or without quadrupedal locomotion 1	VLDLR
		Spinocerebellar ataxia, autosomal recessive 22	VWA3B
		Cerebellar ataxia, mental retardation, and dysequilibrium syndrome 2	WDR81
		Spinocerebellar ataxia, autosomal recessive 12	WWOX
		Spinocerebellar ataxia, autosomal recessive 26	XRCC1
		Spinocerebellar ataxia, autosomal recessive 5	ZNF592
Ataxia, dominant	AFG3L2,CACNA1G,CCDC88C,EEF2,ELOVL4,ELOVL5,FAT2,FGF14,GRM1,IFRD1,ITPR1,KCNC3,KCND3,MME,OPA1,PDYN,PLD3,PRKCG,RNU12,SCN8A,SPTBN2,TENM3,TGM6,TMEM240,TRPC3,TTBK2,TUBB2A	Spinocerebellar ataxia 28	AFG3L2
		Spinocerebellar ataxia 42	CACNA1G
		Spinocerebellar ataxia 40	CCDC88C
		Spinocerebellar ataxia 26	EEF2
		Spinocerebellar ataxia 34	ELOVL4
		Spinocerebellar ataxia 38	ELOVL5
		Spinocerebellar ataxia 45	FAT2
		Spinocerebellar ataxia 27	FGF14
		Spinocerebellar ataxia 44	GRM1
		Spinocerebellar ataxia 18	IFRD1
		Spinocerebellar ataxia 15 / 29	ITPR1
		Spinocerebellar ataxia 13	KCNC3
		Spinocerebellar ataxia 19	KCND3
		Spinocerebellar ataxia 43	MME
		Optic atrophy plus syndrome	OPA1
		Spinocerebellar ataxia 23	PDYN
		Spinocerebellar ataxia 46	PLD3
		Spinocerebellar ataxia 14	PRKCG
		early onset cerebellar ataxia	RNU12
		Cognitive impairment with or without cerebellar ataxia	SCN8A
		Spinocerebellar ataxia 5	SPTBN2
		Spinocerebellar ataxia 30-candidate	TENM3
		Spinocerebellar ataxia 35	TGM6
		Spinocerebellar ataxia 21	TMEM240
		Spinocerebellar ataxia 41	TRPC3
		Spinocerebellar ataxia 11	TTBK2
		Spastic ataxia_TUBB2A	TUBB2A
Ataxia, recessive	ADCK3,ANO10,APTX,ATCAY,ATM,ATP7B,C10orf2,CWF19L1,FXN,GM2A,GRID2,GRM1,HEXA,HEXB,KIAA0226,MRE11A,NPC1,NPC2,PCNA,PIK3R5,PNKP,RNF216,SACS,SCYL1,SETX,SIL1,SLC9A1,SNX14,SPTBN2,STUB1,SYNE1,SYT14,TDP1,TDP2,TTPA,UBA5,VWA3B,WWOX,XRCC1,ZNF592	Spinocerebellar ataxia, autosomal recessive 9	ADCK3
		Spinocerebellar ataxia, autosomal recessive 10	ANO10
		Ataxia with oculomotor apraxia 1	APTX
		Ataxia, cerebellar, Cayman type	ATCAY
		Ataxia Telangiectasia	ATM
		Wilson disease	ATP7B
		Infantile onset spinocerebellar ataxia	C10orf2
		Spinocerebellar ataxia, autosomal recessive 17	CWF19L1
		Friedreich ataxia	FXN
		AB Variant (GM2 gangliosidoses)	GM2A
		Spinocerebellar ataxia, autosomal recessive 18	GRID2
		Spinocerebellar ataxia, autosomal recessive 13	GRM1
		Tay Sachs disease (GM2 gangliosidoses)	HEXA
		Sandhoff disease (GM2 gangliosidoses)	HEXB
		Spinocerebellar ataxia, autosomal recessive 15	KIAA0226
		Ataxia-telangiectasia-like disorder 1	MRE11A
		Niemann-Pick disease, type C1, D	NPC1
		Niemann-pick disease, type C2	NPC2
		Ataxia-telangiectasia-like disorder 2	PCNA
		Ataxia-oculomotor apraxia 3	PIK3R5
		Ataxia-oculomotor apraxia 4	PNKP
		Cerebellar ataxia and hypogonadotropic hypogonadism	RNF216
		ARSACS	SACS
		Spinocerebellar ataxia, autosomal recessive 21	SCYL1
		Ataxia-oculomotor apraxia 2	SETX
		Marinesco-Sjogren syndrome	SIL1
		Spinocerebellar ataxia, autosomal recessive 19	SLC9A1
		Spinocerebellar ataxia, autosomal recessive 20	SNX14
		Spinocerebellar ataxia, autosomal recessive 14	SPTBN2
		Spinocerebellar ataxia, autosomal recessive 16	STUB1
		Spinocerebellar ataxia, autosomal recessive 8	SYNE1
		Spinocerebellar ataxia, autosomal recessive 11	SYT14
		Spinocerebellar ataxia, autosomal recessive with axonal neuropathy	TDP1
		Spinocerebellar ataxia, autosomal recessive 23	TDP2
		Ataxia with isolated vitamin E deficiency	TTPA
		Spinocerebellar ataxia, autosomal recessive 24	UBA5
		Spinocerebellar ataxia, autosomal recessive 22	VWA3B
		Spinocerebellar ataxia, autosomal recessive 12	WWOX
		Spinocerebellar ataxia, autosomal recessive 26	XRCC1
		Spinocerebellar ataxia, autosomal recessive 5	ZNF592
Atelosteogenesis	FLNB,SLC26A2	Atelosteogenesis, type I, type III	FLNB
		Atelosteogenesis II	SLC26A2
Athabaskan brainstem dysgenesis syndrome	HOXA1	Athabaskan brainstem dysgenesis syndrome / Bosley-Salih-Alorainy syndrome	HOXA1
Atrial fibrillation, familial	ABCC9,GJA5,KCNA5,KCNE2,KCNJ2,KCNQ1,MYL4,NPPA,NUP155,SCN1B,SCN2B,SCN3B,SCN4B,SCN5A,SGOL1	Atrial fibrillation, familial, 12	ABCC9
		Atrial fibrillation, familial, 11	GJA5
		Atrial fibrillation, familial, 7	KCNA5
		Atrial fibrillation, familial, 4	KCNE2
		Atrial fibrillation, familial, 9	KCNJ2
		Atrial fibrillation, familial, 3	KCNQ1
		Atrial fibrillation, familial, 18	MYL4
		Atrial fibrillation, familial, 6	NPPA
		Atrial fibrillaion familial 15	NUP155
		Atrial fibrillation, familial, 13	SCN1B
		Atrial fibrillation, familial, 14	SCN2B
		Atrial fibrillaion familial 16	SCN3B
		Atrial fibrillation familial 1	SCN4B
		Atrial fibrillation, familial, 10	SCN5A
		Chronic atrial and intestinal dysrhythmia	SGOL1
Atrial septal defect	ACTC1,CITED2,GATA4,GATA6,MYH6,NKX2-5,TBX20,TLL1	Atrial septal defect 5	ACTC1
		Atrial septal defect 8	CITED2
		Atrial septal defect 2	GATA4
		Atrial septal defect 9	GATA6
		Atrial septal defect 3	MYH6
		Atrial septal defect 7	NKX2-5
		Atrial septal defect 4	TBX20
		Atrial septal defect 6	TLL1
Atrioventricular septal defect	CRELD1,GATA4,GATA6,GJA1	Atrioventricular septal defect 2	CRELD1
		Atrioventricular septal defect 4	GATA4
		Atrioventricular septal defect 5	GATA6
		Atrioventricular septal defect 3	GJA1
Atypical hemolytic uremic syndrome	C3,CD46,CFB,CFH,CFHR1,CFHR3,CFHR4,CFHR5,CFI,DGKE,MMACHC,PLG,THBD	Complement component 3 deficiency	C3
		Hemolytic uremic syndrome, atypical, susceptibility to, 2	CD46
		Hemolytic uremic syndrome, atypical, susceptibility to, 4	CFB
		Complement factor H deficiency	CFH
		Hemolytic uremic syndrome, atypical, susceptibility to	CFHR1
		Hemolytic uremic syndrome, atypical, susceptibility to_CFHR3	CFHR3
		Hemolytic uremic syndrome, atypical, susceptibility to_CFHR4	CFHR4
		Nephropathy due to CFHR5 deficiency	CFHR5
		Hemolytic uremic syndrome, atypical, susceptibility to, 3	CFI
		Hemolytic uremic syndrome, atypical, susceptibility to, 7	DGKE
		Methylmalonic aciduria and homocystinuria, cblC type	MMACHC
		Plasminogen deficiency, type 1	PLG
		Hemolytic uremic syndrome, atypical, susceptibility to, 6	THBD
Auditory neuropathy	AIFM1,DIAPH3,OTOF,TMEM126A	Deafness, X-linked 5	AIFM1
		Auditory neuropathy, autosomal dominant, 1	DIAPH3
		Deafness, autosomal recessive 9	OTOF
		autosomal recessive optic atrophy and auditory neuropathy	TMEM126A
Aural atresia	TSHZ1	Aural atresia, congenital	TSHZ1
Auriculocondylar syndrome	EDN1,GNAI3,PLCB4	Auriculocondylar syndrome 3	EDN1
		Auriculocondylar syndrome 1	GNAI3
		Auriculocondylar syndrome 2	PLCB4
Autism panel	ADNP,ALDH5A1,AMT,AP1S2,ARID1B,ARX,ATRX,BCKDK,BRAF,CACNA1C,CASK,CDKL5,CHD7,CHD8,CNTNAP2,CREBBP,CTNNB1,DHCR7,DYRK1A,EHMT1,FGD1,FMR1,FOLR1,FOXG1,FOXP1,FOXP2,GABRB3,GRIN2B,HDAC8,HOXA1,HPRT1,KDM5C,KIRREL3,L1CAM,LAMC3,MBD5,MECP2,MED12,MEF2C,MID1,NHS,NIPBL,NLGN3,NLGN4X,NRXN1,NSD1,NTNG1,OPHN1,PAFAH1B1,PCDH19,PHF6,PIK3CA,PNKP,PQBP1,PTCHD1,PTEN,PTPN11,RAB39B,RAD21,RAI1,RELN,SCN1A,SCN2A,SETBP1,SETD2,SHANK3,…	Mental retardation, autosomal dominant 28 /HELSMOORTEL-VAN DER AA SYNDROME	ADNP
		Succinic semialdehyde dehydrogenase deficiency	ALDH5A1
		Glycine encephalopathy_AMT	AMT
		Mental retardation, X-linked syndromic 5	AP1S2
		Mental retardation, autosomal dominant 12	ARID1B
		Mental retardation, X-linked 29 and others	ARX
		Mental retardation-hypotonic facies syndrome, X-linked	ATRX
		Branched-chain ketoacid dehydrogenase kinase deficiency	BCKDK
		Noonan syndrome 7/LEOPARD syndrome 3	BRAF
		Timothy syndrome	CACNA1C
		Mental retardation and microcephaly with pontine and cerebellar hypoplasia	CASK
		Epileptic encephalopathy, early infantile, 2	CDKL5
		CHARGE syndrome 1	CHD7
		Autism, susceptibility to, 18	CHD8
		Cortical dysplasia-focal epilepsy syndrome	CNTNAP2
		Rubinstein-Taybi syndrome 1	CREBBP
		Mental retardation, autosomal dominant 19	CTNNB1
		Smith Lemli Opitz syndrome	DHCR7
		Mental retardation, autosomal dominant 7	DYRK1A
		Kleefstra syndrome	EHMT1
		Aarskog-Scott syndrome	FGD1
		Premature ovarian failure 1	FMR1
		Neurodegeneration due to cerebral folate transport deficiency	FOLR1
		Rett syndrome, congenital variant	FOXG1
		Mental retardation with language impairment and autistic features	FOXP1
		Speech-language disorder-1	FOXP2
		Epileptic encephalopathy, early infantile, 43	GABRB3
		Mental retardation, autosomal dominant 6	GRIN2B
		Cornelia de Lange syndrome 5	HDAC8
		Bosley-Salih-Alorainy syndrome	HOXA1
		Lesch-Nyhan syndrome	HPRT1
		Mental retardation, X-linked, syndromic, Claes-Jensen type	KDM5C
		Mental retardation, autosomal dominant 4	KIRREL3
		Hydrocephalus due to aqueductal stenosis	L1CAM
		Cortical malformations, occipital	LAMC3
		Mental retardation, autosomal dominant 1	MBD5
		Mental retardation, X-linked syndromic, Lubs type	MECP2
		FG syndrome 1	MED12
		Mental retardation, autosomal dominant 20	MEF2C
		Opitz GBBB syndrome, type I	MID1
		Nance-Horan syndrome	NHS
		Cornelia de Lange syndrome 1	NIPBL
		Asperger syndrome susceptibility, X-linked 1	NLGN3
		Mental retardation, X-linked	NLGN4X
		Pitt-Hopkins-like syndrome 2	NRXN1
		Sotos syndrome 1	NSD1
		Rett syndrome_candidate	NTNG1
		Mental retardation, X-linked, with cerebellar hypoplasia and distinctive facial appearance	OPHN1
		Lissencephaly 1	PAFAH1B1
		Epileptic encephalopathy, early infantile, 9	PCDH19
		Borjeson-Forssman-Lehmann syndrome	PHF6
		CLOVE syndrome / Cowden 5	PIK3CA
		Microcephaly, seizures, and developmental delay	PNKP
		Mental retardation, X-linked 55	PQBP1
		Autism, susceptibility to, X-linked 4	PTCHD1
		Cowden syndrome 1	PTEN
		Noonan syndrome 1	PTPN11
		Mental retardation, X-linked 72	RAB39B
		Cornelia de Lange syndrome 4	RAD21
		Smith Magenis syndrome	RAI1
		Lissencephaly 2 (Norman-Roberts type)	RELN
		Epilepsy, generalized, with febrile seizures plus, type 2	SCN1A
		Epileptic encephalopathy, early infantile, 11	SCN2A
		Mental retardation, autosomal dominant 29	SETBP1
		Luscan-Lumish syndrome	SETD2
		Phelan-McDermid syndrome	SHANK3
		GLUT1 deficiency syndrome	SLC2A1
		Mental retardation, X-linked syndromic, Christianson type	SLC9A6
		Cornelia de Lange syndrome 2	SMC1A
		Cornelia de Lange syndrome 3	SMC3
		Epileptic encephalopathy, early infantile, 4	STXBP1
		Emery-Dreifuss muscular dystrophy 4, autosomal dominant	SYNE1
		Mental retardation, autosomal dominant 41 (Pierpont syndrome)	TBL1XR1
		Autism_TBR1	TBR1
		Pitt-Hopkins syndrome	TCF4
		Joubert syndrome 20	TMEM231
		Autism, susceptibility to, X-linked 6	TMLHE
		Tuberous sclerosis 1	TSC1
		Tuberous sclerosis 2	TSC2
		Lissencephaly 3	TUBA1A
		Angelman syndrome	UBE3A
		Autism_UBE3C	UBE3C
		Cohen syndrome	VPS13B
		Mowat-Wilson syndrome	ZEB2
Autoimmune disease, syndromic multisystem	ITCH	Autoimmune disease, syndromic multisystem	ITCH
Autoimmune lymphoproliferative syndrome	CASP10,CASP8,CTLA4,FAS,FASLG,KRAS,PRKCD,RASGRP1	Autoimmune lymphoproliferative syndrome, type 2	CASP10
		Autoimmune lymphoproliferative syndrome, type IIB	CASP8
		Autoimmune lymphoproliferative syndrome, type V	CTLA4
		Autoimmune lymphoproliferative syndrome, type 1a	FAS
		Autoimmune lymphoproliferative syndrome, type IB	FASLG
		RAS-associated autoimmune leukoproliferative disorder	KRAS
		Autoimmune lymphoproliferative syndrome, type III	PRKCD
		Autoimmune lymphoproliferative syndrome_RASGRP1	RASGRP1
Autoinflammation with arthritis and dyskeratosis	NLRP1	Autoinflammation with arthritis and dyskeratosis	NLRP1
Autoinflammation, lipodystrophy, and dermatosis syndrome	PSMB8	Autoinflammation, lipodystrophy, and dermatosis syndrome	PSMB8
Autoinflammation, panniculitis, and dermatosis syndrome	FAM105B	Autoinflammation, panniculitis, and dermatosis syndrome	FAM105B
Autosomal-recessive intraosseous vascular malformations	ELMO2	Autosomal-recessive intraosseous vascular malformations	ELMO2
Avascular necrosis of femoral head, primary	COL2A1,TRPV4	Avascular necrosis of femoral head, primary, 1	COL2A1
		Avascular necrosis of femoral head, primary, 2	TRPV4
Axenfeld-Rieger syndrome	FOXC1,PITX2	Axenfeld-Rieger syndrome, type 3	FOXC1
		Axenfeld-Rieger syndrome, type 1	PITX2
Axial Spondylometaphyseal Dysplasia	C21ORF2	Axial Spondylometaphyseal Dysplasia	C21ORF2
Bainbridge-Ropers syndrome	ASXL3	Bainbridge-Ropers syndrome	ASXL3
Bamforth-Lazarus syndrome	FOXE1	Bamforth-Lazarus syndrome	FOXE1
Band heterotopia	EML1	Band heterotopia	EML1
Baraitser-Winter syndrome	ACTB,ACTG1	Baraitser-Winter syndrome 1	ACTB
		Baraitser-Winter syndrome 2	ACTG1
Bardet Biedl syndrome	ARL6,BBIP1,BBS1,BBS10,BBS12,BBS2,BBS4,BBS5,BBS7,BBS9,C8orf37,CEP290,IFT172,IFT27,LZTFL1,MKKS,MKS1,NPHP1,SDCCAG8,TRIM32,TTC8,WDPCP	Bardet-Biedl syndrome 3	ARL6
		Bardet-Biedl syndrome 18	BBIP1
		Bardet-Biedl syndrome 1	BBS1
		Bardet-Biedl syndrome 10	BBS10
		Bardet-Biedl syndrome 12	BBS12
		Bardet-Biedl syndrome 2	BBS2
		Bardet-Biedl syndrome 4	BBS4
		Bardet-Biedl syndrome 5	BBS5
		Bardet-Biedl syndrome 7	BBS7
		Bardet-Biedl syndrome 9	BBS9
		Bardet-Biedl syndrome 21	C8orf37
		Bardet-Biedl syndrome 14	CEP290
		Bardet-Biedl syndrome 20	IFT172
		Bardet-Biedl syndrome 19	IFT27
		Bardet-Biedl syndrome 17	LZTFL1
		Bardet-Biedl syndrome 6	MKKS
		Bardet-Biedl syndrome 13	MKS1
		Bardet Biedl syndrome	NPHP1
		Bardet-Biedl syndrome 16	SDCCAG8
		Bardet-Biedl syndrome 11	TRIM32
		Bardet-Biedl syndrome 8	TTC8
		Bardet-Biedl syndrome 15	WDPCP
Bare lymphocyte syndrome	CIITA,RFX5,RFXANK,RFXAP,TAP1,TAP2,TAPBP	Bare lymphocyte syndrome type II, complementation group A	CIITA
		Bare lymphocyte syndrome, type II, complementation group C	RFX5
		MHC class II deficiency, complementation group B	RFXANK
		Bare lymphocyte syndrome, type II, complementation group D	RFXAP
		Bare lymphocyte syndrome, type I	TAP1
		Bare lymphocyte syndrome, type I, due to TAP2 deficiency	TAP2
		Bare lymphocyte syndrome 1B	TAPBP
Bartter syndrome	BSND,CLCNKA,CLCNKB,KCNJ1,MAGED2,SLC12A1	Bartter syndrome, type 4a	BSND
		Bartter syndrome, type 4b, digenic	CLCNKA
		Bartter syndrome, type 3, type 4b, digenic	CLCNKB
		Bartter syndrome, type 2	KCNJ1
		Bartter syndrome, type 5, antenatal, transient	MAGED2
		Bartter syndrome, type 1	SLC12A1
Basal Cell Nevus Syndrome	PTCH1,PTCH2,SUFU	Basal Cell Nevus Syndrome 1	PTCH1
		Basal Cell Nevus Syndrome 2	PTCH2
		Basal Cell Nevus Syndrome 3	SUFU
Beaulieu-Boycott-Innes syndrome	THOC6	Beaulieu-Boycott-Innes syndrome	THOC6
Bernard Soulier syndrome	GP1BA,GP1BB,GP9	Bernard Soulier syndrome, type A1 (recessive), type A2 (dominant)	GP1BA
		Bernard Soulier syndrome, type B	GP1BB
		Bernard Soulier syndrome, type C	GP9
Beta-ureidopropionase deficiency	UPB1	Beta-ureidopropionase deficiency	UPB1
Bethlem myopathy	COL12A1,COL6A1,COL6A2,COL6A3	Bethlem myopathy 2	COL12A1
		Bethlem myopathy 1	COL6A1
		Bethlem myopathy 1B	COL6A2
		Bethlem myopathy	COL6A3
Bile acid malabsorption, primary	SLC10A2	Bile acid malabsorption, primary	SLC10A2
Bile acid synthesis defect	ABCD3,ACOX2,AKR1D1,AMACR,CYP7B1,HSD3B7	Bile acid synthesis defect, congenital, 5	ABCD3
		BILE ACID SYNTHESIS DEFECT, CONGENITAL, 6	ACOX2
		Bile acid synthesis defect, congenital, 2	AKR1D1
		Bile acid synthesis defect, congenital, 4	AMACR
		Bile acid synthesis defect, congenital, 3	CYP7B1
		Bile acid synthesis defect, congenital, 1	HSD3B7
Biotinidase deficiency	BTD	Biotinidase deficiency	BTD
Birk-Barel mental retardation dysmorphism syndrome	KCNK9	Birk-Barel mental retardation dysmorphism syndrome	KCNK9
Blau syndrome	NOD2	Blau syndrome	NOD2
Bleeding disorders	ABCG5,ABCG8,ACTN1,ANKRD26,ANO6,AP3B1,AP3D1,BLOC1S3,BLOC1S6,CYCS,DTNBP1,ETV6,F10,F11,F12,F13A1,F13B,F2,F5,F7,F8,F9,FERMT3,FGA,FGB,FGG,FLI1,FLNA,GATA1,GFI1B,GGCX,GP1BA,GP1BB,GP6,GP9,HOXA11,HPS1,HPS3,HPS4,HPS5,HPS6,ITGA2B,ITGB2,ITGB3,LMAN1,LYST,MCFD2,MECOM,MPL,MYH9,NBEA,NBEAL2,P2RX1,P2RY12,PLA2G4A,PLAU,PRKACG,RASGRP2,RBM8A,RUNX1,SERPINE1,SERPINF2,SLFN14,SRC,TBXA2R,TPM4,TUBB1,VKORC1,VWF,WAS	Thrombocytopenia with sitosterolaemia 1	ABCG5
		Thrombocytopenia with sitosterolaemia 2	ABCG8
		Bleeding disorder, platelet-type, 15	ACTN1
		Thrombocytopenia 2	ANKRD26
		Scott syndrome	ANO6
		Hermansky-Pudlak syndrome 2	AP3B1
		Hermansky-Pudlak syndrome 10	AP3D1
		Hermansky-Pudlak syndrome 8	BLOC1S3
		Hermansky-pudlak syndrome 9	BLOC1S6
		Thrombocytopenia 4	CYCS
		Hermansky-Pudlak syndrome 7	DTNBP1
		Thrombocytopenia 5	ETV6
		Factor X deciciency	F10
		Factor XI deficiency	F11
		Factor XII deficiency	F12
		Factor 13A deficiency	F13A1
		Factor 13B deficiency	F13B
		Hypoprothrombinemia / Dysprothrombinemia	F2
		Factor V deficiency	F5
		Factor VII deficiency	F7
		Hemophilia A	F8
		Hemophilia B	F9
		Leukocyte adhesion deficiency, type III	FERMT3
		Dysfibrinogenemia, congenital 1	FGA
		Dysfibrinogenemia, congenital 2	FGB
		Dysfibrinogenemia, congenital 3	FGG
		Bleeding disorder, platelet-type, 21	FLI1
		FLNA related thrombocytopenia	FLNA
		Thrombocytopenia with beta-thalassemia, X-linked	GATA1
		Bleeding disorder, platelet-type, 17	GFI1B
		Pseudoxanthoma elasticum-like disorder with multiple coagulation factor deficiency	GGCX
		Bernard Soulier syndrome, type A1 (recessive), type A2 (dominant)	GP1BA
		Bernard Soulier syndrome, type B	GP1BB
		Bleeding disorder, platelet-type, 11	GP6
		Bernard Soulier syndrome, type C	GP9
		Radioulnar synostosis with amegakaryocytic thrombocytopenia 1	HOXA11
		Hermansky-Pudlak syndrome 1	HPS1
		Hermansky-Pudlak syndrome 3	HPS3
		Hermansky-Pudlak syndrome 4	HPS4
		Hermansky-Pudlak syndrome 5	HPS5
		Hermansky-Pudlak syndrome 6	HPS6
		Glanzmann thrombasthenia_ITGA2B	ITGA2B
		Leukocyte adhesion deficiency	ITGB2
		Glanzmann thrombasthenia_ITGB3	ITGB3
		Combined factor V and VIII deficiency 1	LMAN1
		Chediak Higashi	LYST
		Combined factor V and VIII deficiency 2	MCFD2
		Radioulnar synostosis with amegakaryocytic thrombocytopenia 2	MECOM
		Congenital amegakaryocytic thrombocytopenia	MPL
		Sebastian syndrome	MYH9
		NBEA bleeding disorder	NBEA
		Gray platelet syndrome	NBEAL2
		Bleeding disorder due to P2RX1 defect	P2RX1
		Bleeding disorder, platelet-type, 8	P2RY12
		Phospholipase A2, group IV A, deficiency of	PLA2G4A
		Quebec platelet disorder	PLAU
		Bleeding disorder, platelet-type, 19	PRKACG
		Bleeding disorder, platelet-type, 18	RASGRP2
		Thrombocytopenia with absent radius	RBM8A
		Familial platelet disorder, with predisposition to AML, with associated myeloid malignancy	RUNX1
		PAI1 deficiency	SERPINE1
		Alpha-2-Plasmin inhibitor deficiency	SERPINF2
		Bleeding disorder, platelet-type, 20	SLFN14
		Thrombocytopenia 6	SRC
		Bleeding disorder, platelet-type, 13, susceptibility to	TBXA2R
		macrothrombocytopenia	TPM4
		TUBB1-related thrombocytopenia	TUBB1
		Vitamin K-dependent clotting factors, combined deficiency of, 2	VKORC1
		VonWillebrand disease, type 1	VWF
		Thrombocytopenia, X-linked	WAS
Blepharocheilodontic syndrome	CDH1,CTNND1	Blepharocheilodontic syndrome 1	CDH1
		Blepharocheilodontic syndrome 2	CTNND1
Blepharophimosis, epicanthus inversus, and ptosis	FOXL2	Blepharophimosis, epicanthus inversus, and ptosis, type 2	FOXL2
Bloom syndrome	BLM	Bloom syndrome	BLM
Bohring-Opitz syndrome	ASXL1	Bohring-Opitz syndrome	ASXL1
Bone marrow failure, familial	DNAJC21,ERCC6L2,MECOM,MYSM1,SRP72,TP53	Bone marrow failure syndrome 3	DNAJC21
		Bone marrow failure syndrome 2	ERCC6L2
		Radioulnar synostosis with amegakaryocytic thrombocytopenia 2	MECOM
		Bone marrow failure syndrome 4	MYSM1
		Bone marrow failure syndrome 1	SRP72
		Bone marrow failure_TP53	TP53
Borjeson-Forssman-Lehmann syndrome	PHF6	Borjeson-Forssman-Lehmann syndrome	PHF6
Bosley-Salih-Alorainy syndrome	HOXA1	Bosley-Salih-Alorainy syndrome	HOXA1
Bowen-Conradi syndrome	EMG1	Bowen-Conradi syndrome	EMG1
Brachydactyly	BMP2,GDF5,PTHLH	Brachydactyly, type A2	BMP2
		Brachydactyly / du pan syndrome/ multiple synostoses	GDF5
		Brachydactyly, type E2	PTHLH
Brachydactyly-mental retardation syndrome	HDAC4	Brachydactyly-mental retardation syndrome	HDAC4
Brachyolmia	PAPSS2,TRPV4	Brachyolmia 4 with mild epiphyseal and metaphyseal changes	PAPSS2
		Brachyolmia type 3	TRPV4
Bradyopsia	RGS9,RGS9BP	Bradyopsia 1	RGS9
		Bradyopsia 2	RGS9BP
Brain Atrophy and Developmental Delay	PTPN23	Brain Atrophy and Developmental Delay	PTPN23
Branched-chain ketoacid dehydrogenase kinase deficiency	BCKDK	Branched-chain ketoacid dehydrogenase kinase deficiency	BCKDK
Branchio-oto-renal syndrome	EYA1,SIX1,SIX5	Brachiootic syndrome 1	EYA1
		Branchiootic syndrome 3	SIX1
		Branchiootorenal syndrome 2	SIX5
Brittle Cornea Syndrome	PRDM5,ZNF469	Brittle Cornea Syndrome 2	PRDM5
		Brittle Cornea Syndrome 1	ZNF469
Brody disease	ATP2A1	Brody disease	ATP2A1
Bronchiectasis	SCNN1A,SCNN1B,SCNN1G	Bronchiectasis with or without elevated sweat chloride 2	SCNN1A
		Bronchiectasis with or without elevated sweat chloride 1	SCNN1B
		Bronchiectasis with or without elevated sweat chloride 3	SCNN1G
Brooke-Spiegler syndrome	CYLD	Brooke-Spiegler syndrome	CYLD
Brown-Vialetto Van Laere syndrome	SLC52A2,SLC52A3	Brown-Vialetto-Van Laere syndrome 2	SLC52A2
		Brown-Vialetto Van Laere syndrome	SLC52A3
Bruck syndrome	PLOD2	Bruck syndrome 2	PLOD2
Brugada syndrome	CACNA1C,CACNB2,GPD1L,HCN4,KCND3,KCNE3,SCN1B,SCN3B,SCN5A	Brugada syndrome 3	CACNA1C
		Brugada syndrome 4	CACNB2
		Brugada syndrome 2	GPD1L
		Brugada syndrome 8	HCN4
		Brugada syndrome 9	KCND3
		Brugada syndrome 6	KCNE3
		Brugada syndrome 5	SCN1B
		Brugada syndrome 7	SCN3B
		Brugada syndrome 1	SCN5A
Brunner syndrome	MAOA	Brunner syndrome	MAOA
Burn-McKeown syndrome	TXNL4A	Burn-McKeown syndrome	TXNL4A
Buschke-Ollendorff syndrome	LEMD3	Buschke-Ollendorff syndrome	LEMD3
C syndrome (Opitz Trignocephaly)	CD96	C syndrome (Opitz Trignocephaly)	CD96
CAKUT	ACE,AGT,AGTR1,BICC1,BMP4,BMP7,CDC5L,CHD1L,CHRM3,DSTYK,EYA1,FGF20,FRAS1,FREM1,FREM2,GATA3,GDNF,GRIP1,HNF1B,HOXA4,HOXB6,HPSE2,ITGA8,NPHP3,PAX2,PBX1,REN,RET,ROBO2,SALL1,SDCCAG8,SIX1,SIX2,SIX5,SOX17,TBX18,TFAP2A,TRAP1,UMOD,UPK3A,WT1	Renal tubular dysgenesis 1	ACE
		Renal tubular dysgenesis 2	AGT
		Renal tubular dysgenesis 3	AGTR1
		Renal dysplasia, cystic, susceptibility to	BICC1
		Microphthalmia, syndromic 6	BMP4
		CAKUT 1	BMP7
		CAKUT_CDC5L	CDC5L
		CAKUT 2	CHD1L
		Prune belly syndrome	CHRM3
		Congenital anomalies of kidney and urinary tract, susceptibility to	DSTYK
		Branchiootic syndrome 1	EYA1
		Renal hypodysplasia/aplasia 2	FGF20
		Fraser syndrome 1	FRAS1
		Bifid nose with or without anorectal and renal anomalies	FREM1
		Fraser syndrome 2	FREM2
		Hypoparathyroidism, sensorineural deafness, and renal dysplasia	GATA3
		CAKUT 4	GDNF
		Fraser syndrome 3	GRIP1
		Renal cysts and diabetes syndrome	HNF1B
		CAKUT_HOXA4	HOXA4
		CAKUT_HOXB6	HOXB6
		Urofacial syndrome 1	HPSE2
		Renal hypodysplasia/aplasia 1	ITGA8
		Renal-hepatic-pancreatic dysplasia 1	NPHP3
		Papillorenal syndrome	PAX2
		CAKUTHED	PBX1
		Renal tubular dysgenesis 4	REN
		CAKUT 5	RET
		Vesicoureteral reflux 2	ROBO2
		Townes-Brocks syndrome 1	SALL1
		Bardet-Biedl syndrome 16	SDCCAG8
		Branchiootic syndrome 3	SIX1
		CAKUT 6	SIX2
		Branchiootorenal syndrome 2	SIX5
		Vesicoureteral reflux 3	SOX17
		Congenital anomalies of kidney and urinary tract 2	TBX18
		Branchiooculofacial syndrome	TFAP2A
		CAKUT 7	TRAP1
		Medullary cystic kidney disease 2	UMOD
		CAKUT 8	UPK3A
		Nephrotic syndrome, type 4	WT1
Calcification of joints and arteries	NT5E	Calcification of joints and arteries	NT5E
Campomelic dysplasia	SOX9	Campomelic dysplasia with autosomal sex reversal	SOX9
Campomelic dysplasia	SOX9	Campomelic dysplasia with autosomal sex reversal	SOX9
Camptodactyly-arthropathy-coxa vara-pericarditis syndrome	PRG4	Camptodactyly-arthropathy-coxa vara-pericarditis syndrome	PRG4
Camurati-Engelmann disease	TGFB1	Camurati-Engelmann disease	TGFB1
Canavan disease	ASPA	Canavan disease	ASPA
Candidiasis	CARD9,CLEC7A,IL17F,IL17RA,IL17RC,STAT1,TRAF3IP2	Candidiasis, familial, 2, autosomal recessive	CARD9
		Candidiasis, familial, 4, autosomal recessive	CLEC7A
		Candidiasis, familial, 6, autosomal dominant	IL17F
		Candidiasis, familial, 5, autosomal recessive / Immunodeficiency 51	IL17RA
		Candidiasis, familial, 9	IL17RC
		Immunodeficiency 31C, autosomal dominant	STAT1
		Candidiasis, familial, 8	TRAF3IP2
Carboxylesterase 1 deficiency	CES1	Carboxylesterase 1 deficiency	CES1
Carboxypeptidase N deficiency	CPN1	Carboxypeptidase N deficiency	CPN1
Cardioencephalomyopathy, fatal infantile, due to cytochrome c oxidase deficiency	COA5,COA6,COX15,SCO2	Cardioencephalomyopathy, fatal infantile, due to cytochrome c oxidase deficiency 3	COA5
		Cardioencephalomyopathy, fatal infantile, due to cytochrome c oxidase deficiency 4	COA6
		Cardioencephalomyopathy, fatal infantile, due to cytochrome c oxidase deficiency 2	COX15
		Cardioencephalomyopathy, fatal infantile, due to cytochrome c oxidase deficiency 1	SCO2
Cardiomyopathy	ABCC9,ACTC1,ACTN2,AGK,ALPK3,ANKRD1,BAG3,CALR3,CASZ1,CAV3,CRYAB,CSRP3,DES,DMD,DNAJC19,DSG2,DSP,EYA4,FKTN,FLNC,GATAD1,GLA,GTPBP3,JPH2,LAMA4,LDB3,LMNA,MYBPC3,MYH6,MYH7,MYL2,MYL3,MYLK2,MYOZ2,MYPN,NEXN,PLN,PRDM16,PRKAG2,PSEN1,PSEN2,RAF1,RBM20,SCN5A,SGCD,TAZ,TCAP,TMPO,TNNC1,TNNI3,TNNI3K,TNNT2,TPM1,TTN,VCL	Cardiomyopathy, dilated, 1O	ABCC9
		Cardiomyopathy, dilated, 1R	ACTC1
		Cardiomyopathy, dilated, 1AA	ACTN2
		Sengers syndrome with hypertrophic cardiomyopathy	AGK
		Cardiomyopathy, familial hypertrophic, 27	ALPK3
		Cardiomyopathy, familial hypertrophic_ANKRD1	ANKRD1
		Cardiomyopathy, dilated, 1HH	BAG3
		Cardiomyopathy, familial hypertrophic, 19	CALR3
		Cardiomyopathy, dilated	CASZ1
		Cardiomyopathy, familial hypertrophic_CAV3	CAV3
		Cardiomyopathy, dilated, 1II	CRYAB
		Cardiomyopathy, familial hypertrophic, 12	CSRP3
		Cardiomyopathy, dilated, 1I	DES
		Cardiomyopathy, dilated, 3B	DMD
		Dilated cardiomyopathy with ataxia	DNAJC19
		Cardiomyopathy, dilated, 1BB	DSG2
		Dilated cardiomyopathy with woolly hair and keratoderma	DSP
		Cardiomyopathy, dilated, 1J	EYA4
		Cardiomyopathy, dilated, 1X	FKTN
		Cardiomyopathy, familial restrictive 5	FLNC
		Cardiomyopathy, dilated, 2B	GATAD1
		Fabry disease, cardiac variant	GLA
		Hypertrophic Cardiomyopathy, Lactic Acidosis, and Encephalopathy	GTPBP3
		Cardiomyopathy, familial hypertrophic 17	JPH2
		Cardiomyopathy, dilated, 1JJ	LAMA4
		Cardiomyopathy, dilated 1C	LDB3
		Cardiomyopathy, dilated, 1A	LMNA
		Cardiomyopathy, familial hypertrophic, 4	MYBPC3
		Cardiomyopathy, familial hypertrophic, 14	MYH6
		Cardiomyopathy, familial hypertrophic, 1	MYH7
		Cardiomyopathy, familial hypertrophic, 10	MYL2
		Cardiomyopathy, familial hypertrophic, 8	MYL3
		Cardiomyopathy, hypertrophic, midventricular, digenic	MYLK2
		Cardiomyopathy, familial hypertrophic, 16	MYOZ2
		Cardiomyopathy, familial restrictive 4	MYPN
		Cardiomyopathy, familial hypertrophic, 20	NEXN
		Cardiomyopathy, familial hypertrophic, 18	PLN
		Cardiomyopathy, dilated, 1LL	PRDM16
		Cardiomyopathy, familial hypertrophic, 6	PRKAG2
		Cardiomyopathy, dilated, 1U	PSEN1
		Cardiomyopathy, dilated, 1V	PSEN2
		Cardiomyopathy, dilated, 1NN	RAF1
		Cardiomyopathy, dilated, 1DD	RBM20
		Cardiomyopathy, dilated, 1E	SCN5A
		Cardiomyopathy, dilated, 1L	SGCD
		Barth syndrome	TAZ
		Cardiomyopathy, familial hypertrophic, 25	TCAP
		Cardiomyopathy, dilated, 1T	TMPO
		Cardiomyopathy, familial hypertrophic, 13	TNNC1
		Cardiomyopathy, familial restrictive 1	TNNI3
		Cardiac conduction disease with or without dilated cardiomyopathy	TNNI3K
		Cardiomyopathy, familial restrictive, 3	TNNT2
		Cardiomyopathy, familial hypertrophic, 3	TPM1
		Cardiomyopathy, dilated, 1G	TTN
		Cardiomyopathy, familial hypertrophic, 15	VCL
Cardiomyopathy, dilated	ABCC9,ACTC1,ACTN2,BAG3,CASZ1,CRYAB,CSRP3,DES,DMD,DNAJC19,DSG2,DSP,EYA4,FKTN,GATAD1,LAMA4,LDB3,LMNA,MYBPC3,MYH6,MYH7,MYPN,NEXN,PLN,PRDM16,PSEN1,PSEN2,RAF1,RBM20,SCN5A,SGCD,TCAP,TMPO,TNNC1,TNNI3,TNNI3K,TNNT2,TPM1,TTN,VCL	Cardiomyopathy, dilated, 1O	ABCC9
		Cardiomyopathy, dilated, 1R	ACTC1
		Cardiomyopathy, dilated, 1AA	ACTN2
		Cardiomyopathy, dilated, 1HH	BAG3
		Cardiomyopathy, dilated	CASZ1
		Cardiomyopathy, dilated, 1II	CRYAB
		Cardiomyopathy, dilated, 1M	CSRP3
		Cardiomyopathy, dilated, 1I	DES
		Cardiomyopathy, dilated, 3B	DMD
		Dilated cardiomyopathy with ataxia	DNAJC19
		Cardiomyopathy, dilated, 1BB	DSG2
		Dilated cardiomyopathy with woolly hair and keratoderma	DSP
		Cardiomyopathy, dilated, 1J	EYA4
		Cardiomyopathy, dilated, 1X	FKTN
		Cardiomyopathy, dilated, 2B	GATAD1
		Cardiomyopathy, dilated, 1JJ	LAMA4
		Cardiomyopathy, dilated 1C	LDB3
		Cardiomyopathy, dilated, 1A	LMNA
		Cardiomyopathy, dilated, 1MM	MYBPC3
		Cardiomyopathy, dilated, 1EE	MYH6
		Cardiomyopathy, dilated, 1S	MYH7
		Cardiomyopathy, dilated, 1KK	MYPN
		Cardiomyopathy, dilated, 1CC	NEXN
		Cardiomyopathy, dilated, 1P	PLN
		Cardiomyopathy, dilated, 1LL	PRDM16
		Cardiomyopathy, dilated, 1U	PSEN1
		Cardiomyopathy, dilated, 1V	PSEN2
		Cardiomyopathy, dilated, 1NN	RAF1
		Cardiomyopathy, dilated, 1DD	RBM20
		Cardiomyopathy, dilated, 1E	SCN5A
		Cardiomyopathy, dilated, 1L	SGCD
		Cardiomyopathy, dilated, 1N	TCAP
		Cardiomyopathy, dilated, 1T	TMPO
		Cardiomyopathy, dilated, 1Z	TNNC1
		Cardiomyopathy, dilated, 1FF, 2A	TNNI3
		Cardiac conduction disease with or without dilated cardiomyopathy	TNNI3K
		Cardiomyopathy, dilated, 1D	TNNT2
		Cardiomyopathy, dilated, 1Y	TPM1
		Cardiomyopathy, dilated, 1G	TTN
		Cardiomyopathy, dilated, 1W	VCL
Cardiomyopathy, familial hypertrophic	ACTC1,ACTN2,AGK,ALPK3,ANKRD1,CALR3,CAV3,CSRP3,FLNC,GLA,GTPBP3,JPH2,LDB3,MYBPC3,MYH6,MYH7,MYL2,MYL3,MYLK2,MYOZ2,MYPN,NEXN,PLN,PRKAG2,TAZ,TCAP,TNNC1,TNNI3,TNNT2,TPM1,TTN,VCL	Cardiomyopathy, familial hypertrophic, 11	ACTC1
		Cardiomyopathy, familial hypertrophic, 23	ACTN2
		Sengers syndrome with hypertrophic cardiomyopathy	AGK
		Cardiomyopathy, familial hypertrophic, 27	ALPK3
		Cardiomyopathy, familial hypertrophic_ANKRD1	ANKRD1
		Cardiomyopathy, familial hypertrophic, 19	CALR3
		Cardiomyopathy, familial hypertrophic_CAV3	CAV3
		Cardiomyopathy, familial hypertrophic, 12	CSRP3
		Cardiomyopathy, familial hypertrophic, 26	FLNC
		Fabry disease, cardiac variant	GLA
		Hypertrophic Cardiomyopathy, Lactic Acidosis, and Encephalopathy	GTPBP3
		Cardiomyopathy, familial hypertrophic 17	JPH2
		Cardiomyopathy, familial hypertrophic, 24	LDB3
		Cardiomyopathy, familial hypertrophic, 4	MYBPC3
		Cardiomyopathy, familial hypertrophic, 14	MYH6
		Cardiomyopathy, familial hypertrophic, 1	MYH7
		Cardiomyopathy, familial hypertrophic, 10	MYL2
		Cardiomyopathy, familial hypertrophic, 8	MYL3
		Cardiomyopathy, hypertrophic, midventricular, digenic	MYLK2
		Cardiomyopathy, familial hypertrophic, 16	MYOZ2
		Cardiomyopathy, familial hypertrophic, 22	MYPN
		Cardiomyopathy, familial hypertrophic, 20	NEXN
		Cardiomyopathy, familial hypertrophic, 18	PLN
		Cardiomyopathy, familial hypertrophic, 6	PRKAG2
		Barth syndrome	TAZ
		Cardiomyopathy, familial hypertrophic, 25	TCAP
		Cardiomyopathy, familial hypertrophic, 13	TNNC1
		Cardiomyopathy, familial hypertrophic, 7	TNNI3
		Cardiomyopathy, familial hypertrophic, 2	TNNT2
		Cardiomyopathy, familial hypertrophic, 3	TPM1
		Cardiomyopathy, familial hypertrophic, 9	TTN
		Cardiomyopathy, familial hypertrophic, 15	VCL
Cardiomyopathy, familial restrictive	FLNC,MYPN,TNNI3,TNNT2	Cardiomyopathy, familial restrictive 5	FLNC
		Cardiomyopathy, familial restrictive 4	MYPN
		Cardiomyopathy, familial restrictive 1	TNNI3
		Cardiomyopathy, familial restrictive, 3	TNNT2
Carnitine acetyltransferase deficiency	SLC22A5	Carnitine acetyltransferase deficiency	SLC22A5
Carnitine acylcarnitine translocase deficiency	SLC25A20	Carnitine acylcarnitine translocase deficiency	SLC25A20
Carnitine deficiency, systemic primary	SLC22A5	Carnitine deficiency, systemic primary	SLC22A5
Carnitine palmitoyltransferase deficiency	CPT1A,CPT2	Carnitine palmitoyltransferase deficiency I	CPT1A
		Carnitine palmitoyltransferase deficiency II	CPT2
Carpenter syndrome	MEGF8,RAB23	Carpenter syndrome 2	MEGF8
		Carpenter syndrome 1	RAB23
Cataract, multiple types	AGK,BFSP1,BFSP2,BRD4,CHMP4B,CRYAA,CRYAB,CRYBA1,CRYBA2,CRYBA4,CRYBB1,CRYBB2,CRYBB3,CRYGB,CRYGC,CRYGD,CRYGS,EPHA2,FOXE3,FYCO1,GCNT2,GJA3,GJA8,HSF4,LEMD2,LIM2,LSS,MAF,MIP,NHS,PITX3,SIPA1L3,SLC16A12,TDRD7,UNC45B,VIM,WFS1	Cataract 38, autosomal recessive	AGK
		Cataract 33, multiple types	BFSP1
		Cataract 12, multiple types	BFSP2
		Autosomal Dominant Syndromic Congenital Cataracts Associated with Other Neuro-Skeletal Anomalies.	BRD4
		Cataract 31, multiple types	CHMP4B
		Cataract 9, multiple types	CRYAA
		Cataract 16, multiple types	CRYAB
		Cataract 10, multiple types	CRYBA1
		Cataract 42	CRYBA2
		Cataract 23	CRYBA4
		Cataract 17, multiple types	CRYBB1
		Cataract 3, multiple types	CRYBB2
		Cataract 22, autosomal recessive	CRYBB3
		Cataract 39, multiple types, autosomal dominant	CRYGB
		Cataract 2, multiple types	CRYGC
		Cataract 4, multiple types	CRYGD
		Cataract 20, multiple types	CRYGS
		Cataract 6, multiple types	EPHA2
		Cataract 34, multiple types	FOXE3
		Cataract 18, autosomal recessive	FYCO1
		Cataract 13 with adult i phenotype	GCNT2
		Cataract 14, multiple types	GJA3
		Cataract 1, multiple types	GJA8
		Cataract 5, multiple types	HSF4
		Cataract 46	LEMD2
		Cataract 19	LIM2
		Cataract 44	LSS
		Cataract 21, multiple types	MAF
		Cataract 15, multiple types	MIP
		Cataract 40, X-linked	NHS
		Cataract 11, multiple types / syndromic	PITX3
		Cataract 45	SIPA1L3
		Cataract 47	SLC16A12
		Cataract 36	TDRD7
		Cataract 43	UNC45B
		Cataract 30, pulverulent	VIM
		Cataract 41	WFS1
Cataracts, growth hormone deficiency, sensory neuropathy, sensorineural hearing loss, and skeletal dysplasia	IARS2	Cataracts, growth hormone deficiency, sensory neuropathy, sensorineural hearing loss, and skeletal dysplasia	IARS2
Catel-Manzke syndrome	TGDS	Catel-Manzke syndrome	TGDS
Cenani-Lenz syndactyly syndrome	LRP4	Cenani-Lenz syndactyly syndrome	LRP4
Central hypoventilation	ASCL1,BDNF,GDNF,PHOX2A,PHOX2B,RET	Haddad syndrome	ASCL1
		Central hypoventilation 1	BDNF
		Central hypoventilation 2	GDNF
		Central hypoventilation 4	PHOX2A
		Central hypoventilation syndrome, congenital, with or without Hirschsprung disease	PHOX2B
		Central hypoventilation 3	RET
Centronuclear (myotubular) myopathy	BIN1,CCDC78,DNM2,MTM1,MYF6,RYR1,SPEG,TTN	Myopathy, centronuclear, autosomal recessive	BIN1
		Myopathy, centronuclear, 4	CCDC78
		Myopathy, centronuclear	DNM2
		Myotubular myopathy, X-linked	MTM1
		Myopathy, centronuclear, 3	MYF6
		Central core disease	RYR1
		Centronuclear Myopathy with Dilated Cardiomyopathy	SPEG
		Myopathy, proximal, with early respiratory muscle involvement	TTN
Cerebellofaciodental syndrome	BRF1	Cerebellofaciodental syndrome	BRF1
Cerebral cavernous malformation	CCM2,KRIT1,PDCD10	Cerebral cavernous malformation 2	CCM2
		Cerebral cavernous malformation 1	KRIT1
		Cerebral cavernous malformations 3	PDCD10
Cerebral creatine deficiency syndrome	GAMT,GATM,SLC6A8	Cerebral creatine deficiency syndrome 2	GAMT
		Cerebral creatine deficiency syndrome 3	GATM
		Cerebral creatine deficiency syndrome 1	SLC6A8
Cerebral dysgenesis, neuropathy, ichthyosis, and palmoplantar keratoderma syndrome	SNAP29	Cerebral dysgenesis, neuropathy, ichthyosis, and palmoplantar keratoderma syndrome	SNAP29
Cerebral palsy, spastic quadriplegic	ADD3,GAD1,KANK1	Cerebral palsy, spastic quadriplegic, 3	ADD3
		Cerebral palsy, spastic quadriplegic, 1	GAD1
		Cerebral palsy, spastic quadriplegic, 2	KANK1
Cerebrooculofacioskeletal syndrome	ERCC1,ERCC2,ERCC5,ERCC6	Cerebrooculofacioskeletal syndrome 4	ERCC1
		Cerebrooculofacioskeletal syndrome 2	ERCC2
		Cerebrooculofacioskeletal syndrome 3	ERCC5
		Cerebrooculofacioskeletal syndrome 1	ERCC6
Cerebroretinal microangiopathy with calcifications and cysts	CTC1,OBFC1	Cerebroretinal microangiopathy with calcifications and cysts 1	CTC1
		Cerebroretinal microangiopathy with calcifications and cysts 2	OBFC1
Ceroid lipofuscinosis, neuronal	ATP13A2,CLN3,CLN5,CLN6,CLN8,CTSD,CTSF,DNAJC5,GRN,KCTD7,MFSD8,PPT1,TPP1	Ceroid lipofuscinosis, neuronal, 12	ATP13A2
		Ceroid lipofuscinosis, neuronal, 3	CLN3
		Ceroid lipofuscinosis, neuronal, 5	CLN5
		Ceroid lipofuscinosis, neuronal, 6	CLN6
		Ceroid lipofuscinosis, neuronal, 8, Northern epilepsy variant	CLN8
		Ceroid lipofuscinosis, neuronal, 10	CTSD
		Ceroid lipofuscinosis, neuronal, 13	CTSF
		Ceroid lipofuscinosis, neuronal, 4	DNAJC5
		Ceroid lipofuscinosis, neuronal, 11	GRN
		Ceroid lipofuscinosis, neuronal, 14	KCTD7
		Ceroid lipofuscinosis, neuronal, 7	MFSD8
		Ceroid lipofuscinosis, neuronal, 1	PPT1
		Ceroid lipofuscinosis, neuronal, 2	TPP1
Char syndrome	TFAP2B	Char syndrome	TFAP2B
Charcot Marie Tooth	AARS,AIFM1,ARHGEF10,ATP1A1,COX6A1,DCAF8,DHTKD1,DNM2,DYNC1H1,EGR2,FBLN5,FGD4,FIG4,GAN,GARS,GDAP1,GJB1,GNB4,HARS,HK1,HSPB1,HSPB8,INF2,KARS,KIF1B,LITAF,LMNA,LRSAM1,MARS,MCM3AP,MED25,MFN2,MME,MORC2,MPZ,MTMR2,NAGLU,NDRG1,NEFH,NEFL,PDK3,PLEKHG5,PMP22,PRPS1,PRX,RAB7A,SBF1,SBF2,SGPL1,SH3TC2,SOX10,SURF1,TFG,TRIM2,TRPV4,VCP,YARS	Charcot-Marie-Tooth disease, axonal, type 2N	AARS
		Charcot-Marie-Tooth disease, X-linked dominant, 4(Cowchock)	AIFM1
		Slowed nerve conduction velocity, AD	ARHGEF10
		Charcot-Marie-Tooth disease, axonal, type 2DD	ATP1A1
		Charcot-Marie-Tooth disease, recessive intermediate D	COX6A1
		Giant axonal neuropathy 2, autosomal dominant	DCAF8
		Charcot-Marie-Tooth disease, axonal, type 2Q	DHTKD1
		Charcot-Marie-Tooth disease, dominant intermediate B	DNM2
		Charcot-Marie-Tooth disease, axonal, type 2O	DYNC1H1
		Charcot-Marie-Tooth disease, type 4E	EGR2
		Charcot-Marie-Tooth disease, type 1	FBLN5
		Charcot-Marie-Tooth disease, type 4H	FGD4
		Charcot-Marie-Tooth disease, type 4J	FIG4
		Giant axonal neuropathy-1	GAN
		Charcot-Marie-Tooth disease, axonal, type 2D	GARS
		Charcot-Marie-Tooth disease, type 4A	GDAP1
		Charcot-Marie-Tooth neuropathy, X-linked dominant, 1	GJB1
		Charcot-Marie-Tooth disease, dominant intermediate F	GNB4
		Charcot-Marie-Tooth disease, axonal, type 2W	HARS
		Charcot-Marie-Tooth disease, type 4G (Russe)	HK1
		Charcot-Marie-Tooth disease, axonal, type 2F	HSPB1
		Charcot-Marie-Tooth disease, axonal, type 2L	HSPB8
		Charcot-Marie-Tooth disease, dominant intermediate E	INF2
		Charcot-Marie-Tooth disease, recessive intermediate, B	KARS
		Charcot-Marie-Tooth disease, axonal, type 2A1	KIF1B
		Charcot-Marie-Tooth disease, type 1C	LITAF
		Charcot-Marie-Tooth disease, axonal, type 2B1	LMNA
		Charcot-Marie-Tooth disease, axonal, type 2P	LRSAM1
		Charcot-Marie-Tooth disease, axonal, type 2U	MARS
		Charcot Marie Tooth (recessive) with intellectual disability	MCM3AP
		Charcot-Marie-Tooth disease, axonal, type 2B2	MED25
		Charcot-Marie-Tooth disease, axonal, type 2A2A	MFN2
		Charcot-Marie-Tooth disease, axonal, type 2T	MME
		Charcot-Marie-Tooth disease, axonal, type 2Z	MORC2
		Charcot-Marie-Tooth disease, type 1B	MPZ
		Charcot-Marie-Tooth disease, type 4B1	MTMR2
		Charcot-Marie-Tooth disease, axonal, type 2V	NAGLU
		Charcot-Marie-Tooth disease, type 4D	NDRG1
		Charcot-Marie-Tooth disease, axonal, type 2CC	NEFH
		Charcot-Marie-Tooth disease, axonal, type 2E	NEFL
		Charcot-Marie-Tooth disease, X-linked dominant, 6	PDK3
		Charcot-Marie-Tooth disease, recessive intermediate C	PLEKHG5
		Charcot-Marie-Tooth disease, type 1A	PMP22
		Charcot-Marie-Tooth disease, X-linked recessive, 5	PRPS1
		Charcot-Marie-Tooth disease, type 4F	PRX
		Charcot-Marie-Tooth disease, axonal, type 2B	RAB7A
		Charcot-Marie-Tooth disease, type 4B3	SBF1
		Charcot-Marie-Tooth disease, type 4B2	SBF2
		Charcot-Marie-Tooth disease	SGPL1
		Charcot-Marie-Tooth disease, type 4C	SH3TC2
		PCWH syndrome	SOX10
		Charcot-Marie-Tooth disease, type 4K	SURF1
		Hereditary motor and sensory neuropathy, Okinawa type	TFG
		Charcot-Marie-Tooth disease, axonal, type 2R	TRIM2
		Charcot-Marie-Tooth disease, axonal, type 2C	TRPV4
		Charcot-Marie-Tooth disease, axonal, type 2Y	VCP
		Charcot-Marie-Tooth disease, dominant intermediate C	YARS
Charcot-Marie-Tooth disease, axonal, type 2	AARS,ATP1A1,DHTKD1,DNM2,DYNC1H1,GARS,GDAP1,HARS,HSPB1,HSPB8,KIF1B,LMNA,LRSAM1,MARS,MED25,MFN2,MME,MORC2,MPZ,NAGLU,NEFH,NEFL,RAB7A,TRIM2,TRPV4,VCP	Charcot-Marie-Tooth disease, axonal, type 2N	AARS
		Charcot-Marie-Tooth disease, axonal, type 2DD	ATP1A1
		Charcot-Marie-Tooth disease, axonal, type 2Q	DHTKD1
		Charcot-Marie-Tooth disease, axonal, type 2M	DNM2
		Charcot-Marie-Tooth disease, axonal, type 2O	DYNC1H1
		Charcot-Marie-Tooth disease, axonal, type 2D	GARS
		Charcot-Marie-Tooth disease, axonal, type 2K	GDAP1
		Charcot-Marie-Tooth disease, axonal, type 2W	HARS
		Charcot-Marie-Tooth disease, axonal, type 2F	HSPB1
		Charcot-Marie-Tooth disease, axonal, type 2L	HSPB8
		Charcot-Marie-Tooth disease, axonal, type 2A1	KIF1B
		Charcot-Marie-Tooth disease, axonal, type 2B1	LMNA
		Charcot-Marie-Tooth disease, axonal, type 2P	LRSAM1
		Charcot-Marie-Tooth disease, axonal, type 2U	MARS
		Charcot-Marie-Tooth disease, axonal, type 2B2	MED25
		Charcot-Marie-Tooth disease, axonal, type 2A2A	MFN2
		Charcot-Marie-Tooth disease, axonal, type 2T	MME
		Charcot-Marie-Tooth disease, axonal, type 2Z	MORC2
		Charcot-Marie-Tooth disease, axonal, type 2I	MPZ
		Charcot-Marie-Tooth disease, axonal, type 2V	NAGLU
		Charcot-Marie-Tooth disease, axonal, type 2CC	NEFH
		Charcot-Marie-Tooth disease, axonal, type 2E	NEFL
		Charcot-Marie-Tooth disease, axonal, type 2B	RAB7A
		Charcot-Marie-Tooth disease, axonal, type 2R	TRIM2
		Charcot-Marie-Tooth disease, axonal, type 2C	TRPV4
		Charcot-Marie-Tooth disease, axonal, type 2Y	VCP
Charcot-Marie-Tooth disease, dominant intermediate	DNM2,GNB4,INF2,MPZ,NEFL,YARS	Charcot-Marie-Tooth disease, dominant intermediate B	DNM2
		Charcot-Marie-Tooth disease, dominant intermediate F	GNB4
		Charcot-Marie-Tooth disease, dominant intermediate E	INF2
		Charcot-Marie-Tooth disease, dominant intermediate D	MPZ
		Charcot-Marie-Tooth disease, dominant intermediate G	NEFL
		Charcot-Marie-Tooth disease, dominant intermediate C	YARS
Charcot-Marie-Tooth disease, recessive intermediate	COX6A1,GDAP1,KARS,PLEKHG5	Charcot-Marie-Tooth disease, recessive intermediate D	COX6A1
		Charcot-Marie-Tooth disease, recessive intermediate, A	GDAP1
		Charcot-Marie-Tooth disease, recessive intermediate, B	KARS
		Charcot-Marie-Tooth disease, recessive intermediate C	PLEKHG5
Charcot-Marie-Tooth disease, type 1	EGR2,FBLN5,LITAF,MPZ,NEFL,PMP22	Charcot-Marie-Tooth disease, type 1D	EGR2
		Charcot-Marie-Tooth disease, type 1	FBLN5
		Charcot-Marie-Tooth disease, type 1C	LITAF
		Charcot-Marie-Tooth disease, type 1B	MPZ
		Charcot-Marie-Tooth disease, type 1F	NEFL
		Charcot-Marie-Tooth disease, type 1A	PMP22
Charcot-Marie-Tooth disease, type 4	EGR2,FGD4,FIG4,GDAP1,HK1,MCM3AP,MTMR2,NDRG1,PRX,SBF1,SBF2,SH3TC2,SURF1	Charcot-Marie-Tooth disease, type 4E	EGR2
		Charcot-Marie-Tooth disease, type 4H	FGD4
		Charcot-Marie-Tooth disease, type 4J	FIG4
		Charcot-Marie-Tooth disease, type 4A	GDAP1
		Charcot-Marie-Tooth disease, type 4G (Russe)	HK1
		Charcot Marie Tooth (recessive) with intellectual disability	MCM3AP
		Charcot-Marie-Tooth disease, type 4B1	MTMR2
		Charcot-Marie-Tooth disease, type 4D	NDRG1
		Charcot-Marie-Tooth disease, type 4F	PRX
		Charcot-Marie-Tooth disease, type 4B3	SBF1
		Charcot-Marie-Tooth disease, type 4B2	SBF2
		Charcot-Marie-Tooth disease, type 4C	SH3TC2
		Charcot-Marie-Tooth disease, type 4K	SURF1
Charcot-Marie-Tooth neuropathy, X-linked	AIFM1,GJB1,PDK3,PRPS1	Charcot-Marie-Tooth disease, X-linked dominant, 4(Cowchock)	AIFM1
		Charcot-Marie-Tooth neuropathy, X-linked dominant, 1	GJB1
		Charcot-Marie-Tooth disease, X-linked dominant, 6	PDK3
		Charcot-Marie-Tooth disease, X-linked recessive, 5	PRPS1
CHARGE syndrome	CHD7,SEMA3E	CHARGE syndrome 1	CHD7
		CHARGE syndrome 2	SEMA3E
Chediak Higashi	LYST	Chediak Higashi	LYST
Cherubism	SH3BP2	Cherubism	SH3BP2
CHILD syndrome	NSDHL	CHILD syndrome / CK syndrome	NSDHL
CHIME syndrome	PIGL	CHIME syndrome	PIGL
Choanal atresia and lymphedema	PTPN14	Choanal atresia and lymphedema	PTPN14
Cholestasis	ABCB11,ABCB4,ATP8B1,NR1H4,TJP2,VIPAS39,VPS33B	Cholestasis, progressive familial intrahepatic 2	ABCB11
		Cholestasis, progressive familial intrahepatic 3	ABCB4
		Cholestasis, progressive familial intrahepatic 1	ATP8B1
		Cholestasis, progressive familial intrahepatic, 5	NR1H4
		Cholestasis, progressive familial intrahepatic 4	TJP2
		Arthrogryposis, renal dysfunction, and cholestasis 2	VIPAS39
		Arthrogryposis, renal dysfunction, and cholestasis 1	VPS33B
Chondrodysplasia	AGPS,ARSE,BMPR1B,COL10A1,EBP,GDF5,GNPAT,HDAC6,IMPAD1,NPR2,PEX5,PEX7,PTH1R	Chondrodysplasia punctata, rhizomelic, type 3	AGPS
		Chondrodysplasia punctata, X-linked recessive	ARSE
		Acromesomelic dysplasia, Demirhan type	BMPR1B
		Metaphyseal chondrodysplasia, Schmid type	COL10A1
		Chondrodysplasia punctata, X-linked dominant	EBP
		Chondrodysplasia, Grebe type	GDF5
		Chondrodysplasia punctata, rhizomelic, type 2	GNPAT
		Chondrodysplasia with platyspondyly, distinctive brachydactyly, hydrocephaly, and microphthalmia	HDAC6
		Chondrodysplasia with joint dislocations, GRAPP type	IMPAD1
		Epiphyseal chondrodysplasia, Miura type	NPR2
		Chondrodysplasia punctata, rhizomelic, type 5	PEX5
		Chondrodysplasia punctata, rhizomelic, type 1	PEX7
		Chondrodysplasia, Blomstrand type	PTH1R
Chondrodysplasia punctata	AGPS,ARSE,EBP,GNPAT,PEX5,PEX7	Chondrodysplasia punctata, rhizomelic, type 3	AGPS
		Chondrodysplasia punctata, X-linked recessive	ARSE
		Chondrodysplasia punctata, X-linked dominant	EBP
		Rhizomelic chondrodysplasia punctata, type 2	GNPAT
		Rhizomelic chondrodysplasia punctata, type 5	PEX5
		Rhizomelic chondrodysplasia punctata, type 1	PEX7
CHOPS syndrome	AFF4	CHOPS syndrome	AFF4
Chorea	NKX2-1,PRNP,VPS13A,XK	Benign hereditary chorea	NKX2-1
		Huntington disease-like 1	PRNP
		Neuroacanthocytosis	VPS13A
		McLeod syndrome	XK
Chorioretinal atrophy	ADAMTS18,TEAD1	Microcornea, myopic chorioretinal atrophy, and telecanthus	ADAMTS18
		Sveinsson chorioretinal atrophy	TEAD1
Chronic atrial and intestinal dysrhythmia	SGOL1	Chronic atrial and intestinal dysrhythmia	SGOL1
Chronic granulomatous disease	CYBA,CYBB,NCF1,NCF2,NCF4	Chronic granulomatous disease, autosomal, due to deficiency of CYBA	CYBA
		Chronic granulomatous disease, X-linked	CYBB
		Chronic granulomatous disease due to deficiency of NCF-1	NCF1
		Chronic granulomatous disease due to deficiency of NCF-2	NCF2
		Granulomatous disease, chronic, autosomal recessive, cytochrome b-positive, type III	NCF4
chronic recurrent multifocal osteomyelitis	FBLIM1	chronic recurrent multifocal osteomyelitis	FBLIM1
Chudley-McCullough syndrome	GPSM2	Chudley-McCullough syndrome	GPSM2
Cirrhosis	CIRH1A,KRT18,KRT8	Cirrhosis, North American Indian childhood type	CIRH1A
		Cirrhosis, cryptogenic 1	KRT18
		Cirrhosis, cryptogenic 2	KRT8
Citrullinemia	ASS1,SLC25A13	Citrullinemia	ASS1
		Citrullinemia type II	SLC25A13
Cleft	BMP4,CTNND1,HYAL2,IRF6,MSX1,PVRL1,SPECC1L,SUMO1,TBX22,TP63	Orofacial cleft 11	BMP4
		Cleft lip/Palate_CTNND1	CTNND1
		CLEFTING	HYAL2
		Orofacial cleft 6	IRF6
		Orofacial cleft 5	MSX1
		Orofacial cleft 7	PVRL1
		Facial clefting, oblique, 1	SPECC1L
		Orofacial cleft 10	SUMO1
		Cleft palate with ankyloglossia	TBX22
		Orofacial cleft 8, Rapp-Hodgkin syndrome	TP63
Cleft palate, psychomotor retardation, and distinctive facial features	KDM1A	Cleft palate, psychomotor retardation, and distinctive facial features	KDM1A
Cleidocranial dysplasia	RUNX2	Cleidocranial dysplasia	RUNX2
Clubfoot, congenital, with or without deficiency of long bones and/or mirror-image polydactyly	PITX1	Clubfoot, congenital, with or without deficiency of long bones and/or mirror-image polydactyly	PITX1
CNS Hereditary Cancer	ALK,PHOX2B	Neuroblastoma, susceptibility to, 3	ALK
		Neural crest derivative tumors	PHOX2B
COACH syndrome	CC2D2A,RPGRIP1L,TMEM67	COACH syndrome 1	CC2D2A
		COACH syndrome 3	RPGRIP1L
		COACH syndrome 2	TMEM67
Cockayne syndrome	ERCC6,ERCC8	Cockayne syndrome, type B	ERCC6
		Cockayne syndrome, type A	ERCC8
Cocoon syndrome	CHUK	Cocoon syndrome	CHUK
CODAS syndrome	LONP1	CODAS syndrome	LONP1
Coenzyme Q10 deficiency	ADCK3,COQ2,COQ4,COQ6,COQ9,PDSS1,PDSS2	Coenzyme Q10 deficiency, primary, 4	ADCK3
		Coenzyme Q10 deficiency, primary, 1	COQ2
		Coenzyme Q10 deficiency, primary, 7	COQ4
		Coenzyme Q10 deficiency, primary, 6	COQ6
		Coenzyme Q10 deficiency, primary, 5	COQ9
		Coenzyme Q10 deficiency, primary, 2	PDSS1
		Coenzyme Q10 deficiency, primary, 3	PDSS2
Coffin-Lowry syndrome	RPS6KA3	Coffin-Lowry syndrome	RPS6KA3
Coffin-Siris syndrome	ARID1A,ARID1B,ARID2,SMARCA4,SMARCB1,SMARCE1	Coffin-Siris syndrome 2	ARID1A
		Coffin-Siris syndrome 1	ARID1B
		Coffin-Siris syndrome 6	ARID2
		Coffin-Siris syndrome 4	SMARCA4
		Coffin-Siris syndrome 3	SMARCB1
		Coffin-Siris syndrome 5	SMARCE1
Cold-induced sweating syndrome	CLCF1,CRLF1,KLHL7	Cold-induced sweating syndrome 2	CLCF1
		Cold-induced sweating syndrome 1	CRLF1
		Cold-induced sweating syndrome 3	KLHL7
Cole disease	ENPP1	Cole disease	ENPP1
Cole-Carpenter syndrome	P4HB,SEC24D	Cole-Carpenter syndrome	P4HB
		Cole-Carpenter syndrome 2	SEC24D
Coloboma, syndromic	C12orf57,CHD7,CYP1B1,PAX2,PAX6,PITX2,TFAP2A,YAP1	Temtamy syndrome	C12orf57
		CHARGE syndrome 1	CHD7
		Peters anomaly_CYP1B1	CYP1B1
		Renal coloboma syndrome	PAX2
		Peters anomaly_PAX6	PAX6
		Peters anomaly_PITX2	PITX2
		Branchiooculofacial syndrome	TFAP2A
		Coloboma, ocular, with or without hearing impairment, cleft lip/palate, and/or mental retardation	YAP1
Combined D-2- and L-2-hydroxyglutaric aciduria	SLC25A1	Combined D-2- and L-2-hydroxyglutaric aciduria	SLC25A1
Combined factor V and VIII deficiency	LMAN1,MCFD2	Combined factor V and VIII deficiency 1	LMAN1
		Combined factor V and VIII deficiency 2	MCFD2
Combined malonic and methylmalonic aciduria	ACSF3	Combined malonic and methylmalonic aciduria	ACSF3
Combined oxidative phosphorylation deficiency	AARS2,AIFM1,ATP5A1,C12orf65,CARS2,EARS2,ELAC2,FARS2,GFM1,GTPBP3,LYRM4,MARS2,MIPEP,MRPL3,MRPL44,MRPS16,MRPS2,MRPS22,MTFMT,MTO1,NARS2,PNPT1,RMND1,SFXN4,SLC25A26,TARS2,TRIT1,TRMT10C,TRMT5,TSFM,TUFM,TXN2,VARS2	Combined oxidative phosphorylation deficiency 8	AARS2
		Combined oxidative phosphorylation deficiency 6	AIFM1
		Combined oxidative phosphorylation deficiency 22	ATP5A1
		Combined oxidative phosphorylation deficiency 7	C12orf65
		Combined oxidative phosphorylation deficiency 27	CARS2
		Combined oxidative phosphorylation deficiency 12	EARS2
		Combined oxidative phosphorylation deficiency 17	ELAC2
		Combined oxidative phosphorylation deficiency 14	FARS2
		Combined oxidative phosphorylation deficiency 1	GFM1
		Combined oxidative phosphorylation deficiency 23	GTPBP3
		Combined oxidative phosphorylation deficiency 19	LYRM4
		Combined oxidative phosphorylation deficiency 25	MARS2
		Combined oxidative phosphorylation deficiency 31	MIPEP
		Combined oxidative phosphorylation deficiency 9	MRPL3
		Combined oxidative phosphorylation deficiency 16	MRPL44
		Combined oxidative phosphorylation deficiency 2	MRPS16
		Combined oxidative phosphorylation deficiency 36	MRPS2
		Combined oxidative phosphorylation deficiency 5	MRPS22
		Combined oxidative phosphorylation deficiency 15	MTFMT
		Combined oxidative phosphorylation deficiency 10	MTO1
		Combined oxidative phosphorylation deficiency 24	NARS2
		Combined oxidative phosphorylation deficiency 13	PNPT1
		Combined oxidative phosphorylation deficiency 11	RMND1
		Combined oxidative phosphorylation deficiency 18	SFXN4
		Combined oxidative phosphorylation deficiency 28	SLC25A26
		Combined oxidative phosphorylation deficiency 21	TARS2
		Combined oxidative phosphorylation deficiency 35	TRIT1
		Combined oxidative phosphorylation deficiency 30	TRMT10C
		Combined oxidative phosphorylation deficiency 26	TRMT5
		Combined oxidative phosphorylation deficiency 3	TSFM
		Combined oxidative phosphorylation deficiency 4	TUFM
		Combined oxidative phosphorylation deficiency 29	TXN2
		Combined oxidative phosphorylation deficiency 20	VARS2
Combined SAP deficiency	PSAP	Combined SAP deficiency	PSAP
Complement deficiency	C1QA,C1QB,C1R,C1S,C2,C3,C4A,C4B,C5,C6,C7,C8A,C8B,C9,CFB,CFD,CFH,SERPING1	C1Q deficiency 1	C1QA
		C1Q deficiency 2	C1QB
		Complement C1 deficiency	C1R
		Ehlers-Danlos syndrome, periodontal type, 2	C1S
		Complement C2 deficiency	C2
		C3 deficiency	C3
		C4A deficiency	C4A
		C4B deficiency	C4B
		Complement C5 deficiency	C5
		Complement C6 deficiency	C6
		Complement C7 deficiency	C7
		Complement C8 deficiency 1	C8A
		Complement C8 deficiency 2	C8B
		Complement C9 deficiency	C9
		Complement factor B deficiency	CFB
		Complement factor D deficiency	CFD
		Complement factor H deficiency	CFH
		Angioedema, hereditary, types I and II	SERPING1
Complement nephropathy	C1QA,C1QB,C1QC,C3,CD46,CFB,CFH,CFHR1,CFHR3,CFHR4,CFHR5,CFI,DGKE,THBD	C1Q deficiency 1	C1QA
		C1Q deficiency 2	C1QB
		C1Q deficiency 3	C1QC
		Complement component 3 deficiency	C3
		Hemolytic uremic syndrome, atypical, susceptibility to, 2	CD46
		Hemolytic uremic syndrome, atypical, susceptibility to, 4	CFB
		Hemolytic uremic syndrome, atypical, susceptibility to, 1	CFH
		Hemolytic uremic syndrome, atypical, susceptibility to	CFHR1
		Hemolytic uremic syndrome, atypical, susceptibility to_CFHR3	CFHR3
		Hemolytic uremic syndrome, atypical, susceptibility to_CFHR4	CFHR4
		Nephropathy due to CFHR5 deficiency	CFHR5
		Hemolytic uremic syndrome, atypical, susceptibility to, 3	CFI
		Hemolytic uremic syndrome, atypical, susceptibility to, 7	DGKE
		Hemolytic uremic syndrome, atypical, susceptibility to, 6	THBD
Complex Lethal Osteochondrodysplasia	TAPT1	Complex Lethal Osteochondrodysplasia	TAPT1
Comprehensive Hearing Loss	ABHD12,ACTG1,ADCY1,AIFM1,BCAP31,BSND,C10orf2,CABP2,CACNA1D,CCDC50,CD164,CDC14A,CDH23,CEACAM16,CEP250,CIB2,CLCNKA,CLCNKB,CLDN14,CLIC5,CLPP,CLRN1,COCH,COL11A1,COL11A2,COL2A1,COL4A6,COL9A1,COL9A2,COL9A3,CRYM,DCDC2,DFNA5,DFNB31,DFNB59,DIABLO,DIAPH1,DIAPH3,DMXL2,DSPP,EDN3,EDNRB,ELMOD3,EPS8,ESPN,ESRRB,EYA1,EYA4,FAM189A2,FAM65B,FGF3,FITM2,FLNA,FOXI1,GIPC3,GJB2,GJB3,GJB6,GPR98,GPRASP2,GPSM2,GRHL2,GRXCR1,…	Polyneuropathy, hearing loss, ataxia, retinitis pigmentosa, and cataract	ABHD12
		Deafness, autosomal dominant 20/26	ACTG1
		Deafness, autosomal recessive 44	ADCY1
		Deafness, X-linked 5	AIFM1
		Deafness, dystonia, and cerebral hypomyelination	BCAP31
		Bartter syndrome, type 4a	BSND
		Perrault syndrome 5	C10orf2
		Deafness, autosomal recessive 93	CABP2
		Sinoatrial node dysfunction and deafness	CACNA1D
		Deafness, autosomal dominant 44	CCDC50
		Deafness, autosomal dominant 66	CD164
		Deafness, autosomal recessive 105	CDC14A
		Deafness, autosomal recessive 12	CDH23
		Deafness, autosomal dominant 4B	CEACAM16
		Usher-Like	CEP250
		Deafness, autosomal recessive 48	CIB2
		Bartter syndrome, type 4b, digenic	CLCNKA
		Bartter syndrome, type 3, type 4b, digenic	CLCNKB
		Deafness, autosomal recessive 29	CLDN14
		Deafness, autosomal recessive 103	CLIC5
		Perrault syndrome 3	CLPP
		Usher syndrome, type 3A	CLRN1
		Deafness, autosomal dominant 9	COCH
		Stickler syndrome, type II	COL11A1
		Deafness, autosomal dominant 13	COL11A2
		Stickler syndrome, type I	COL2A1
		Deafness, X-linked 6	COL4A6
		Stickler syndrome, type IV	COL9A1
		Stickler syndrome, type V	COL9A2
		Stickler syndrome, type VI	COL9A3
		Deafness, autosomal dominant 40	CRYM
		Deafness, autosomal recessive 66	DCDC2
		Deafness, autosomal dominant 5	DFNA5
		Deafness, autosomal recessive 31	DFNB31
		Deafness, autosomal recessive 59	DFNB59
		Deafness, autosomal dominant 64	DIABLO
		Deafness, autosomal dominant 1	DIAPH1
		Auditory neuropathy, autosomal dominant, 1	DIAPH3
		Deafness, autosomal dominant 71	DMXL2
		Deafness, autosomal dominant 39, with dentinogenesis	DSPP
		Waardenburg syndrome, type 4B	EDN3
		Waardenburg syndrome, type 4A	EDNRB
		Deafness, autosomal recessive 88	ELMOD3
		Deafness, autosomal recessive 102	EPS8
		Deafness, autosomal recessive 36	ESPN
		Deafness, autosomal recessive 35	ESRRB
		Brachiootic syndrome 1	EYA1
		Deafness, autosomal dominant 10	EYA4
		Deafness, autosomal dominant 51_FAM189A2	FAM189A2
		Deafness, autosomal recessive 104	FAM65B
		Deafness with microtia and microdontia	FGF3
		deafness-dystonia syndrome	FITM2
		Frontometaphyseal dysplasia 1	FLNA
		Enlarged vestibular aqueduct	FOXI1
		Deafness, autosomal recessive 15	GIPC3
		Deafness, autosomal recessive 1A	GJB2
		Deafness, autosomal dominant 2B	GJB3
		Deafness, autosomal recessive 1B	GJB6
		Usher syndrome, type 2C	GPR98
		HEARING LOSS-X-LINKED SYNDROMIC	GPRASP2
		Deafness, autosomal recessive 82/ Chudley-McCullough syndrome	GPSM2
		Deafness, autosomal dominant 28	GRHL2
		Deafness, autosomal recessive 25	GRXCR1
		Deafness, autosomal recessive 101	GRXCR2
		Usher syndrome type 3B	HARS
		Perrault syndrome 2	HARS2
		Deafness, autosomal recessive 39	HGF
		Deafness, autosomal dominant 68	HOMER2
		Microtia with or without hearing impairment	HOXA2
		Perrault syndrome 1	HSD17B4
		Deafness, autosomal recessive 42	ILDR1
		Deafness, autosomal recessive 89	KARS
		Jervell and Lange-Nielsen syndrome 2	KCNE1
		Bartter syndrome, type 2	KCNJ1
		Enlarged vestibular aqueduct, digenic	KCNJ10
		Jervell and Lange-Nielsen syndrome 1	KCNQ1
		Deafness, autosomal dominant 2A	KCNQ4
		Deafness, autosomal dominant 69	KITLG
		Perrault syndrome 4	LARS2
		Deafness, autosomal recessive 67	LHFPL5
		Deafness, autosomal recessive 77	LOXHD1
		Deafness, autosomal recessive 63	LRTOMT
		Bartter syndrome, type 5, antenatal, transient	MAGED2
		Deafness, autosomal recessive 49	MARVELD2
		Deafness, autosomal dominant 70	MCM2
		Deafness, autosomal recessive 97	MET
		Deafness, autosomal dominant 50	MIR96
		Waardenburg syndrome, type 2A	MITF
		Deafness, autosomal recessive 74	MSRB3
		Deafness, autosomal dominant 4A	MYH14
		Deafness, autosomal dominant 17	MYH9
		Deafness, autosomal recessive 3	MYO15A
		Deafness, autosomal dominant 48	MYO1A
		Deafness, autosomal recessive 30	MYO3A
		Deafness, autosomal dominant 22	MYO6
		Deafness, autosomal dominant 11	MYO7A
		Deafness, autosomal dominant 34	NLRP3
		Deafness, autosomal dominant 67	OSBPL2
		Deafness, autosomal recessive 22	OTOA
		Deafness, autosomal recessive 9	OTOF
		Deafness, autosomal recessive 18B	OTOG
		Deafness, autosomal recessive 84B	OTOGL
		Deafness, autosomal dominant 41	P2RX2
		Waardenburg syndrome, type 1, type 3	PAX3
		Deafness, autosomal recessive 23	PCDH15
		Usher syndrome, type IIC	PDZD7
		Deafness, autosomal recessive 70	PNPT1
		Treacher Collins syndrome 3	POLR1C
		Treacher Collins syndrome 2	POLR1D
		Deafness, X-linked 2	POU3F4
		Deafness, autosomal dominant 15	POU4F3
		Deafness, X-linked 1	PRPS1
		Deafness, autosomal dominant 73	PTPRQ
		Deafness, autosomal recessive 24	RDX
		Deafness, autosomal recessive 68	S1PR2
		Deafness, autosomal recessive 91	SERPINB6
		Branchiootic syndrome 3	SIX1
		Branchiootorenal syndrome 2	SIX5
		Bartter syndrome, type 1	SLC12A1
		Deafness, autosomal dominant 25	SLC17A8
		Comprehensive hearing loss panel	SLC25A2
		Pendred syndrome	SLC26A4
		Deafness, autosomal recessive 61	SLC26A5
		Deafness, autosomal dominant 72	SLC44A4
		Brown-Vialetto-Van Laere syndrome 2	SLC52A2
		Brown-Vialetto Van Laere syndrome	SLC52A3
		Deafness and myopia	SLITRK6
		Deafness, X-linked 4	SMPX
		Waardenburg syndrome, type 2D	SNAI2
		Waardenburg syndrome, type 4C	SOX10
		Deafness, autosomal recessive 16	STRC
		Deafness, autosomal recessive 76	SYNE4
		Deafness, autosomal recessive 86	TBC1D24
		Pierpont Syndrome	TBL1XR1
		Treacher Collins syndrome 1	TCOF1
		Deafness, autosomal dominant 8/12	TECTA
		Deafness, autosomal dominant 51_TJP2	TJP2
		Deafness, autosomal recessive 7	TMC1
		autosomal recessive optic atrophy and auditory neuropathy	TMEM126A
		Deafness, autosomal recessive 6	TMIE
		Deafness, autosomal recessive 8/10	TMPRSS3
		Deafness, autosomal dominant 56	TNC
		Deafness, autosomal recessive 79	TPRN
		Deafness, autosomal recessive 28	TRIOBP
		Aural atresia, congenital	TSHZ1
		Deafness, autosomal recessive 98	TSPEAR
		Deafness, autosomal recessive 18A	USH1C
		Usher syndrome, type 1G	USH1G
		Usher syndrome, type 2A	USH2A
		Deafness, autosomal dominant 6/14/38	WFS1
Cone-rod dystrophy	ABCA4,ADAM9,AIPL1,C8orf37,CACNA1F,CACNA2D4,CDHR1,CEP78,CERKL,CNNM4,CRX,DRAM2,GUCA1A,GUCY2D,KCNV2,PDE6C,PDE6H,PITPNM3,POC1B,PROM1,RAB28,RAX2,RIMS1,RPGR,RPGRIP1,SEMA4A,TTLL5,UNC119	Cone-rod dystrophy 3	ABCA4
		Cone-rod dystrophy 9	ADAM9
		Cone-rod dystrophy_AIPL1	AIPL1
		Cone-rod dystrophy 16	C8orf37
		Cone-rod dystropy, X-linked, 3	CACNA1F
		Retinal cone dystrophy 4	CACNA2D4
		Cone-rod dystrophy 15	CDHR1
		Cone-rod dystrophy associated with primary-cilia defects	CEP78
		Cone-rod dystrophy_CERKL	CERKL
		Jalili syndrome	CNNM4
		Cone-rod dystrophy 2	CRX
		Cone-rod dystrophy 21	DRAM2
		Cone dystrophy 3	GUCA1A
		Cone-rod dystrophy 6	GUCY2D
		Retinal cone dystrophy 3B	KCNV2
		Cone dystrophy 4	PDE6C
		Retinal cone dystrophy 3A	PDE6H
		Cone-rod dystrophy 5	PITPNM3
		Cone-rod dystrophy 20	POC1B
		Cone-rod dystrophy 12	PROM1
		Cone-rod dystrophy 18	RAB28
		Cone-rod dystrophy 11	RAX2
		Cone-rod dystrophy 7	RIMS1
		Cone-rod dystrophy, X-linked, 1	RPGR
		Cone-rod dystrophy 13	RPGRIP1
		Cone-rod dystrophy 10	SEMA4A
		Cone-rod dystrophy 19	TTLL5
		Cone-rod dystrophy_UNC119	UNC119
Cone-rod synaptic disorder, congenital nonprogressive	CABP4	Cone-rod synaptic disorder, congenital nonprogressive	CABP4
Congenital cataracts, facial dysmorphism, and neuropathy	CTDP1	Congenital cataracts, facial dysmorphism, and neuropathy	CTDP1
Congenital Contractures of the Limbs and Face, Hypotonia, and Developmental Delay	NALCN	Congenital Contractures of the Limbs and Face, Hypotonia, and Developmental Delay	NALCN
Congenital disorders of glycosylation	ALG1,ALG11,ALG12,ALG13,ALG2,ALG3,ALG6,ALG8,ALG9,B4GALT1,CAD,CCDC115,COG1,COG2,COG4,COG5,COG6,COG7,COG8,DDOST,DOLK,DPAGT1,DPM1,DPM2,DPM3,FUT8,GNE,MGAT2,MOGS,MPDU1,MPI,NUS1,PGM1,PGM3,PMM2,RFT1,SLC35A1,SLC35A2,SLC35C1,SLC39A8,SRD5A3,SSR4,STT3A,STT3B,TMEM165,TMEM199	Congenital disorder of glycosylation, type Ik	ALG1
		Congenital disorder of glycosylation, type Ip	ALG11
		Congenital disorder of glycosylation, type Ig	ALG12
		Congenital disorder of glycosylation, type Is	ALG13
		Congenital disorder of glycosylation, type Ii	ALG2
		Congenital disorder of glycosylation, type Id	ALG3
		Congenital disorder of glycosylation, type Ic	ALG6
		Congenital disorder of glycosylation, type Ih	ALG8
		Congenital disorder of glycosylation, type Il	ALG9
		Congenital disorder of glycosylation, type IId	B4GALT1
		Congenital disorder of glycosylation, type Iz	CAD
		Congenital disorder of glycosylation, type Iio	CCDC115
		Congenital disorder of glycosylation, type IIg	COG1
		Congenital disorder of glycosylation, type Iiq	COG2
		Congenital disorder of glycosylation, type IIj	COG4
		Congenital disorder of glycosylation, type IIi	COG5
		Congenital disorder of glycosylation, type IIl	COG6
		Congenital disorder of glycosylation, type IIe	COG7
		Congenital disorder of glycosylation, type IIh	COG8
		Congenital disorder of glycosylation, type Ir	DDOST
		Congenital disorder of glycosylation, type Im	DOLK
		Congenital disorder of glycosylation, type Ij	DPAGT1
		Congenital disorder of glycosylation, type Ie	DPM1
		Congenital disorder of glycosylation, type Iu	DPM2
		Congenital disorder of glycosylation, type Io	DPM3
		Congenital disorder of glycosylation with defective fucosylation	FUT8
		CDG candidate	GNE
		Congenital disorder of glycosylation, type IIa	MGAT2
		Congenital disorder of glycosylation, type IIb	MOGS
		Congenital disorder of glycosylation, type If	MPDU1
		Congenital disorder of glycosylation, type Ib	MPI
		Congenital disorder of glycosylation, type Iaa	NUS1
		Congenital disorder of glycosylation, type It	PGM1
		Congenital Disorder of Glycosylation with Severe Immunodeficiency and Skeletal Dysplasia	PGM3
		Congenital disorder of glycosylation, type Ia	PMM2
		Congenital disorder of glycosylation, type In	RFT1
		Congenital disorder of glycosylation, type IIf	SLC35A1
		Congenital disorder of glycosylation, type IIm	SLC35A2
		Congenital disorder of glycosylation, type IIc	SLC35C1
		Congenital disorder of glycosylation, type IIn	SLC39A8
		Congenital disorder of glycosylation, type Iq	SRD5A3
		Congenital disorder of glycosylation, type Iy	SSR4
		Congenital disorder of glycosylation, type Iw	STT3A
		Congenital disorder of glycosylation, type Ix	STT3B
		Congenital disorder of glycosylation, type IIk	TMEM165
		Congenital disorder of glycosylation, type IIp	TMEM199
Congenital dyserythropoietic anemias	C15orf41,CDAN1,GATA1,KLF1,LPIN2,SEC23B	Dyserythropoietic anemia, congenital, type Ib	C15orf41
		Anemia, congenital dyserythropoietic, type Ia	CDAN1
		Thrombocytopenia, X-linked, with or without dyserythropoietic anemia	GATA1
		Anemia, dyserythropoietic congenital, type IV	KLF1
		Majeed syndrome	LPIN2
		Anemia, dyserythropoietic congenital, type II	SEC23B
Congenital heart defects	ACTC1,CITED2,CRELD1,ELN,GATA4,GATA5,GATA6,GDF1,GJA1,JAG1,MED13L,MYH6,NKX2-5,NKX2-6,NOTCH1,NOTCH2,NR2F2,PRDM6,SMAD6,TAB2,TBX1,TBX20,TBX5,TFAP2B,TLL1,ZFPM2,ZIC3	Atrial septal defect 5	ACTC1
		Atrial septal defect 8	CITED2
		Atrioventricular septal defect 2	CRELD1
		Aortic supravalvular stenosis	ELN
		Tetralogy of Fallot 2	GATA4
		Congenital heart defects, multiple types, 5	GATA5
		Tetralogy of Fallot 3	GATA6
		Tetralogy of Fallot 1	GDF1
		Hypoplastic left heart syndrome 1	GJA1
		Tetralogy of Fallot 4	JAG1
		Transposition of the great arteries, dextro-looped 1	MED13L
		Atrial septal defect 3	MYH6
		Hypoplastic left heart syndrome 2	NKX2-5
		Conotruncal heart malformations_NKX2-6	NKX2-6
		Aortic supravalvular stenosis_NOTCH1	NOTCH1
		Alagille syndrome 2	NOTCH2
		Congenital heart defects, multiple types, 4	NR2F2
		Patent ductus arteriosis 3	PRDM6
		Aortic valve disease 2	SMAD6
		Congenital heart defects, multiple types, 2	TAB2
		Tetralogy of Fallot 6	TBX1
		Atrial septal defect 4	TBX20
		Holt-Oram syndrome	TBX5
		Patent ductus arteriosis 2	TFAP2B
		Atrial septal defect 6	TLL1
		Tetralogy of Fallot 7	ZFPM2
		Congenital heart defects, multiple types, 1	ZIC3
Congenital heart defects and ectodermal dysplasia	PRKD1	Congenital heart defects and ectodermal dysplasia	PRKD1
congenital heart defects and skeletal malformations	ABL1	congenital heart defects and skeletal malformations	ABL1
Congenital heart defects, multiple types	GATA5,NR2F2,TAB2,ZIC3	Congenital heart defects, multiple types, 5	GATA5
		Congenital heart defects, multiple types, 4	NR2F2
		Congenital heart defects, multiple types, 2	TAB2
		Congenital heart defects, multiple types, 1	ZIC3
Congenital hyperinsulinism	ABCC8,GCK,GLUD1,HADH,HNF1A,HNF4A,INSR,KCNJ11,SLC16A1,UCP2	Hyperinsulinemic hypoglycemia, familial, 1	ABCC8
		Hyperinsulinemic hypoglycemia, familial, 3	GCK
		Hyperinsulinism-hyperammonemia syndrome, 6	GLUD1
		Hyperinsulinemic hypoglycemia, familial, 4	HADH
		Maturity-onset diabetes of the young, type III	HNF1A
		Maturity-onset diabetes of the young, type I	HNF4A
		Hyperinsulinemic hypoglycemia, familial, 5	INSR
		Hyperinsulinemic hypoglycemia, familial, 2	KCNJ11
		Hyperinsulinemic hypoglycemia, familial, 7	SLC16A1
		Obesity, susceptibility to, BMIQ4	UCP2
Congenital hypomyelination	ARHGEF10,DARS,SOX10	Slowed nerve conduction velocity, AD	ARHGEF10
		Hypomyelination with brainstem and spinal cord involvement and leg spasticity	DARS
		PCWH syndrome	SOX10
Congenital hypothyroidism	NKX2-5,PAX8,THRA,TSHB,TSHR	Hypothyroidism, congenital, nongoitrous, 5	NKX2-5
		Congenital hypothyroidism 2	PAX8
		Hypothyroidism, congenital, nongoitrous, 6	THRA
		Hypothyroidism, congenital, nongoitrous, 4	TSHB
		Hypothyroidism, congenital, nongoitrous, 1	TSHR
Congenital muscular dystrophy	B3GALNT2,B3GNT1,CHKB,COL12A1,COL6A1,COL6A2,COL6A3,DAG1,FHL1,FKRP,FKTN,GMPPB,GTDC2,INPP5K,ISPD,ITGA7,LAMA2,LARGE,LMNA,POMGNT1,POMT1,POMT2,SEPN1,SGK196,TMEM5,TRIP4	Muscular dystrophy-dystroglycanopathy (congenital with brain and eye anomalies), type A, 11	B3GALNT2
		Muscular dystrophy-dystroglycanopathy (congenital with brain and eye anomalies), type A, 13	B3GNT1
		Muscular dystrophy, congenital, megaconial type	CHKB
		Ullrich congenital muscular dystrophy 2	COL12A1
		Ullrich congenital muscular dystrophy 1_COL6A1	COL6A1
		Ullrich congenital muscular dystrophy 1_COL6A2	COL6A2
		Ullrich congenital muscular dystrophy 1_COL6A3	COL6A3
		Muscular dystrophy-dystroglycanopathy (congenital with brain and eye anomalies), type A, 9	DAG1
		Emery-Dreifuss muscular dystrophy 6, X-linked	FHL1
		Muscular dystrophy-dystroglycanopathy (congenital with brain and eye anomalies), type A5, B5, C5	FKRP
		Muscular dystrophy-dystroglycanopathy (congenital with brain and eye anomalies), type A4, B4, C4	FKTN
		Muscular dystrophy-dystroglycanopathy (congenital with brain and eye anomalies), type A14, B14, C14	GMPPB
		Muscular dystrophy-dystroglycanopathy (congenital with brain and eye anomalies, type A, 8	GTDC2
		Congenital Muscular Dystrophy with cataracts and Mild Cognitive Impairment	INPP5K
		Muscular dystrophy-dystroglycanopathy (congenital with brain and eye anomalies), type A, 7	ISPD
		Muscular dystrophy, congenital, due to ITGA7 deficiency	ITGA7
		Muscular dystrophy, congenital merosin-deficient	LAMA2
		Muscular dystrophy-dystroglycanopathy (congenital with mental retardation), type B, 6	LARGE
		Muscular dystrophy, congenital	LMNA
		Muscular dystrophy-dystroglycanopathy (congenital with brain and eye anomalies), type A, 3	POMGNT1
		Muscular dystrophy-dystroglycanopathy (congenital with brain and eye anomalies), type A1, B1, C1	POMT1
		Muscular dystrophy-dystroglycanopathy (congenital with brain and eye anomalies), type A2, B2, C2	POMT2
		Muscular dystrophy, rigid spine, 1	SEPN1
		Muscular dystrophy-dystroglycanopathy (congenital with brain and eye anomalies), type A, 12	SGK196
		Muscular dystrophy-dystroglycanopathy (congenital with brain and eye anomalies), type A, 10	TMEM5
		Muscular dystrophy, congenital, Davignon-Chauveau type	TRIP4
Congenital Myasthenic syndrome	AGRN,ALG14,ALG2,CHAT,CHRNA1,CHRNB1,CHRND,CHRNE,COLQ,DOK7,DPAGT1,GFPT1,LRP4,MUSK,PREPL,RAPSN,SCN4A,SLC18A3,SYT2	Myasthenic syndrome, congenital, 8, with pre- and postsynaptic defects	AGRN
		Myasthenic syndrome, congenital, 15, without tubular aggregates	ALG14
		Myasthenic syndrome, congenital, 14, with tubular aggregates	ALG2
		Myasthenic syndrome, congenital, associated with episodic apnea	CHAT
		Myasthenic syndrome, fast-channel congenital, slow-channel congenital_CHRNA1	CHRNA1
		Myasthenic syndrome, slow-channel congenital	CHRNB1
		Myasthenic syndrome, fast-channel congenital, slow-channel congenital_CHRND	CHRND
		Myasthenic syndrome, fast-channel congenital, slow-channel congenital_CHRNE	CHRNE
		Myasthenic syndrome, congenital, 5	COLQ
		Myasthenic syndrome, congenital, 10	DOK7
		Myasthenic syndrome, congenital, 13, with tubular aggregates	DPAGT1
		Myasthenia, congenital, 12, with tubular aggregates	GFPT1
		Myasthenic syndrome, congenital, 17	LRP4
		Myasthenic syndrome, congenital, 9	MUSK
		Myasthenic syndrome, congenital, 22	PREPL
		Myasthenic syndrome, congenital, 11	RAPSN
		Myasthenic syndrome, congenital, 16	SCN4A
		Myasthenic syndrome, congenital, 21, presynaptic	SLC18A3
		Myasthenic syndrome, congenital, 7	SYT2
Congenital myopathy	ACTA1,ACTG2,CACNA1S,CASQ1,CNTN1,COL6A1,COL6A2,COL6A3,GFER,LAMP2,MEGF10,MTM1,MYL2,PNPLA2,PTPLA,RYR1,SCN4A,SEPN1,TRAPPC11,TRIM32,ZAK	Myopathy, congenital, with fiber-type disproportion 1	ACTA1
		Visceral myopathy	ACTG2
		Myopathy, central core-candidate	CACNA1S
		Myopathy, vacuolar, with CASQ1 aggregates	CASQ1
		Myopathy, congenital, Compton-North	CNTN1
		Ullrich congenital muscular dystrophy 1_COL6A1	COL6A1
		Ullrich congenital muscular dystrophy 1_COL6A2	COL6A2
		Ullrich congenital muscular dystrophy 1_COL6A3	COL6A3
		Myopathy, mitochondrial progressive, with congenital cataract, hearing loss, and developmental delay	GFER
		Danon myopathy	LAMP2
		Myopathy, areflexia, respiratory distress, and dysphagia, early-onset	MEGF10
		Myotubular myopathy, X-linked	MTM1
		Myopathy congenital_MYL2	MYL2
		Neutral lipid storage disease with myopathy	PNPLA2
		Myopathy congenital_PTPLA	PTPLA
		Minicore myopathy with external ophthalmoplegia	RYR1
		Myopathy congenital_SCN4A	SCN4A
		Myopathy, congenital, with fiber-type disproportion	SEPN1
		Myopathy and movement disorder	TRAPPC11
		Myopathy congenital_TRIM32	TRIM32
		Centronuclear myopathy-6 with fiber-type disproportion	ZAK
Congenital short bowel syndrome	CLMP,FLNA	Congenital short bowel syndrome_CLMP	CLMP
		Congenital short bowel syndrome_FLNA	FLNA
Congenital Stationary Night Blindness	CABP4,CACNA1F,GNAT1,GNB3,GPR179,GRK1,GRM6,LRIT3,NYX,PDE6B,RHO,SAG,SLC24A1,TRPM1	Cone-rod synaptic disorder, congenital nonprogressive	CABP4
		Night blindness, congenital stationary (incomplete), 2A, X-linked	CACNA1F
		Night blindness, congenital stationary, type 1G	GNAT1
		Night blindness, congenital stationary, type 1H	GNB3
		Night blindness, congenital stationary (complete), 1E, autosomal recessive	GPR179
		Oguchi disease-2	GRK1
		Night blindness, congenital stationary (complete), 1B, autosomal recessive	GRM6
		Night blindness, congenital stationary (complete), 1F, autosomal recessive	LRIT3
		Night blindness, congenital stationary (complete), 1A, X-linked	NYX
		Night blindness, congenital stationary, autosomal dominant 2	PDE6B
		Night blindness, congenital stationary, autosomal dominant 1	RHO
		Oguchi disease-1	SAG
		Night blindness, congenital stationary (complete), 1D, autosomal recessive	SLC24A1
		Night blindness, congenital stationary (complete), 1C, autosomal recessive	TRPM1
Conotruncal heart malformations	GATA6,GDF1,NKX2-5,NKX2-6,TBX1	Conotruncal heart malformations_GATA6	GATA6
		Conotruncal heart malformations_GDF1	GDF1
		Conotruncal heart malformations_NKX2-5	NKX2-5
		Conotruncal heart malformations_NKX2-6	NKX2-6
		Conotruncal heart malformations_TBX1	TBX1
Cornea plana congenita	KERA	Cornea plana congenita, recessive	KERA
Corneal dystrophy	AGBL1,CHST6,COL8A2,DCN,GRHL2,KRT12,KRT3,OVOL2,PIKFYVE,SLC4A11,TACSTD2,TCF4,TGFBI,UBIAD1,VSX1,ZEB1	Corneal dystrophy, Fuchs endothelial, 8	AGBL1
		Macular corneal dystrophy	CHST6
		Corneal dystrophy, Fuchs endothelial, 1	COL8A2
		Congenital stromal corneal dystrophy	DCN
		Corneal dystrophy, posterior polymorphous, 4	GRHL2
		Meesmann corneal dystrophy_KRT12	KRT12
		Meesmann corneal dystrophy_KRT3	KRT3
		Corneal dystrophy, posterior polymorphous, 1	OVOL2
		Corneal fleck dystrophy	PIKFYVE
		Corneal endothelial dystrophy 2, autosomal recessive	SLC4A11
		Corneal dystrophy, gelatinous drop-like	TACSTD2
		Corneal dystrophy, Fuchs endothelial, 3	TCF4
		Corneal dystrophy, Avellino type	TGFBI
		Corneal dystrophy, schnyder type	UBIAD1
		Corneal dystrophy, hereditary polymorphous posterior	VSX1
		Corneal dystrophy, fuchs endothelial, 6	ZEB1
Corneal dystrophy, Fuchs endothelial	AGBL1,COL8A2,SLC4A11,TCF4,ZEB1	corneal dystrophy, fuchs endothelial, 8	AGBL1
		corneal dystrophy, fuchs endothelial, 1	COL8A2
		corneal dystrophy, fuchs endothelial, 4	SLC4A11
		corneal dystrophy, fuchs endothelial, 3	TCF4
		corneal dystrophy, fuchs endothelial, 6	ZEB1
Corneal dystrophy, posterior polymorphous	COL8A2,GRHL2,OVOL2,ZEB1	Corneal dystrophy, posterior polymorphous 2	COL8A2
		Corneal dystrophy, posterior polymorphous, 4	GRHL2
		Corneal dystrophy, posterior polymorphous, 1	OVOL2
		Corneal dystrophy, posterior polymorphous, 3	ZEB1
Cornelia de Lange syndrome	HDAC8,NIPBL,RAD21,SMC1A,SMC3	Cornelia de Lange syndrome 5	HDAC8
		Cornelia de Lange syndrome 1	NIPBL
		Cornelia de Lange syndrome 4	RAD21
		Cornelia de Lange syndrome 2	SMC1A
		Cornelia de Lange syndrome 3	SMC3
Cortical dysplasia, complex, with other brain malformations	KIF2A,KIF5C,LAMC3,TUBA8,TUBB,TUBB2A,TUBB2B,TUBB3,TUBG1	Cortical dysplasia, complex, with other brain malformations 3	KIF2A
		Cortical dysplasia, complex, with other brain malformations 2	KIF5C
		Cortical malformations, occipital	LAMC3
		Cortical dysplasia, complex, with other brain malformations 8	TUBA8
		Cortical dysplasia, complex, with other brain malformations 6	TUBB
		Cortical dysplasia, complex, with other brain malformations 5	TUBB2A
		Cortical dysplasia, complex, with other brain malformations 7	TUBB2B
		Cortical dysplasia, complex, with other brain malformations 1	TUBB3
		Cortical dysplasia, complex, with other brain malformations 4	TUBG1
Corticosteroid-binding globulin deficiency	SERPINA6	Corticosteroid-binding globulin deficiency	SERPINA6
Cortisol resistance	NR3C1	Cortisol resistance	NR3C1
Cortisone reductase deficiency	H6PD,HSD11B1	Cortisone reductase deficiency 1	H6PD
		Cortisone reductase deficiency 2	HSD11B1
Cousin syndrome	TBX15	Cousin syndrome	TBX15
Cowden syndrome	AKT1,KLLN,PIK3CA,PTEN,SDHB,SDHD,SEC23B	Cowden syndrome 6	AKT1
		Cowden syndrome 4	KLLN
		Cowden syndrome 5	PIK3CA
		Cowden syndrome 1	PTEN
		Cowden syndrome 2	SDHB
		Cowden syndrome 3	SDHD
		Cowden syndrome 7	SEC23B
Craniodiaphyseal dysplasia, autosomal dominant	SOST	Craniodiaphyseal dysplasia, autosomal dominant	SOST
Cranioectodermal dysplasia	IFT122,IFT43,WDR19,WDR35	Cranioectodermal dysplasia 1	IFT122
		Cranioectodermal dysplasia 3	IFT43
		Cranioectodermal dysplasia 4	WDR19
		Cranioectodermal dysplasia 2	WDR35
Craniofacial anomalies and anterior segment dysgenesis syndrome	VSX1	Craniofacial anomalies and anterior segment dysgenesis syndrome	VSX1
Craniofacial dysmorphism, skeletal anomalies, and mental retardation syndrome	TMCO1	Craniofacial dysmorphism, skeletal anomalies, and mental retardation syndrome	TMCO1
Craniofacial Syndrome due to COPI-Mediated Transport Defects	ARCN1	Craniofacial Syndrome due to COPI-Mediated Transport Defects	ARCN1
Craniofrontonasal dysplasia	EFNB1	Craniofrontonasal dysplasia	EFNB1
Craniolenticulosutural dysplasia	SEC23A	Craniolenticulosutural dysplasia	SEC23A
Craniometaphyseal dysplasia, autosomal recessive	GJA1	Craniometaphyseal dysplasia, autosomal recessive	GJA1
Craniosynostosis	CYP26B1,EFNB1,ERF,FGFR1,FGFR2,FGFR3,FREM1,GLI3,IFT122,IFT43,IL11RA,MEGF8,MSX2,POR,RAB23,RECQL4,SKI,SMAD3,SMAD6,TCF12,TGFB2,TGFB3,TGFBR1,TGFBR2,TWIST1,WDR19,WDR35,ZIC1	Craniosynostosis with radiohumeral fusions and other skeletal and craniofacial anomalies	CYP26B1
		Craniofrontonasal dysplasia	EFNB1
		Craniosynostosis 4	ERF
		Jackson-Weiss syndrome, Pfeiffer syndrome, Trigonocephaly 1	FGFR1
		Apert syndrome, Crouzon syndrome, Jackson-Weiss syndrome, Saethre-Chotzen syndrome	FGFR2
		Muenke syndrome	FGFR3
		Manitoba oculotrichoanal syndrome / trignocephaly	FREM1
		Greig cephalopolysyndactyly syndrome	GLI3
		Cranioectodermal dysplasia 1	IFT122
		Cranioectodermal dysplasia 3	IFT43
		Craniosynostosis and dental anomalies	IL11RA
		Carpenter syndrome 2	MEGF8
		Craniosynostosis 2	MSX2
		Antley-Bixler syndrome with genital anomalies and disordered steroidogenesis	POR
[truncated: 5,640 more rows]
